# Supplementary material for: Overexpression of Pericentromeric HSAT2 DNA Increases Expression of EMT Markers in Human Epithelial Cancer Cell Lines
Source: Int J Mol Sci. 2023 Apr 7;24(8):6918. doi: 10.3390/ijms24086918 (PMC10138405; doi:10.3390/ijms24086918)
Supplement: Supplementary file 1 [file ijms-24-06918-s001.zip]

Archive with 3 entries (3 files):
- Supplementary Figures.pdf
- Supplementary File S1 BED-file BLAST hits for OP912406.2.bed
- Supplementary Table S1  BLAST hits for OP912406.2.xlsx
