# Supplementary material for: Overexpression of Pericentromeric HSAT2 DNA Increases Expression of EMT Markers in Human Epithelial Cancer Cell Lines
Source: Int J Mol Sci. 2023 Apr 7;24(8):6918. doi: 10.3390/ijms24086918 (PMC10138405; doi:10.3390/ijms24086918)
Supplement: Supplementary file 1 [file ijms-24-06918-s001.zip › Supplementary Table S1 BLAST hits for OP912406.2.xlsx]

## Sheet: blast_transcript_4_1_with_censa
Chromosome	Start	Stop	Transcript cloned into plasmid p4.1 (Genbank Acc No OP912406.2)	Strand	Satellite Family*	Locus	The table contains positions of all hits for OP912406.2 (a HSAT2 transcript from human cancer transcriptome)
chr1	126831988	126832429	OP912406.2	-	hsat2_1_1(B)	q12	*Satellite Families are given according to classification in Altemose, N.; Logsdon, G.A.; Bzikadze, A. V.; Sidhwani, P.; Langley, S.A.; Caldas, G. V.; Hoyt, S.J.; Uralsky, L.; Ryabov, F.D.; Shew, C.J.; et al. Complete Genomic and Epigenetic Maps of Human Centromeres. Science (80-. ). 2022, 376, doi:10.1126/science.abl4178
chr1	126836147	126836589	OP912406.2	-	hsat2_1_1(B)	q12
chr1	126837651	126837921	OP912406.2	-	hsat2_1_1(B)	q12
chr1	126841968	126842353	OP912406.2	+	hsat2_1_2(B)	q12
chr1	126916024	126916446	OP912406.2	+	hsat2_1_3(A1,B)	q12
chr1	126920574	126921001	OP912406.2	+	hsat2_1_3(A1,B)	q12
chr1	126923895	126924273	OP912406.2	+	hsat2_1_3(A1,B)	q12
chr1	126928413	126928869	OP912406.2	+	hsat2_1_3(A1,B)	q12	Strand: '+' - C-rich, '-' - G-rich
chr1	126930779	126931235	OP912406.2	+	hsat2_1_3(A1,B)	q12
chr1	126933145	126933585	OP912406.2	+	hsat2_1_3(A1,B)	q12
chr1	126934489	126934945	OP912406.2	+	hsat2_1_3(A1,B)	q12
chr1	126935846	126936302	OP912406.2	+	hsat2_1_3(A1,B)	q12
chr1	126936885	126937339	OP912406.2	+	hsat2_1_3(A1,B)	q12
chr1	126937892	126938331	OP912406.2	+	hsat2_1_3(A1,B)	q12
chr1	126937950	126938397	OP912406.2	+	hsat2_1_3(A1,B)	q12
chr1	126939100	126939540	OP912406.2	+	hsat2_1_3(A1,B)	q12
chr1	126939133	126939575	OP912406.2	+	hsat2_1_3(A1,B)	q12
chr1	126940010	126940450	OP912406.2	+	hsat2_1_3(A1,B)	q12
chr1	126940432	126940888	OP912406.2	+	hsat2_1_3(A1,B)	q12
chr1	126941813	126942269	OP912406.2	+	hsat2_1_3(A1,B)	q12
chr1	126943158	126943614	OP912406.2	+	hsat2_1_3(A1,B)	q12
chr1	126944539	126944995	OP912406.2	+	hsat2_1_3(A1,B)	q12
chr1	126945887	126946366	OP912406.2	+	hsat2_1_3(A1,B)	q12
chr1	126947216	126947669	OP912406.2	+	hsat2_1_3(A1,B)	q12
chr1	126948535	126948991	OP912406.2	+	hsat2_1_3(A1,B)	q12
chr1	126949841	126950294	OP912406.2	+	hsat2_1_3(A1,B)	q12
chr1	126951245	126951701	OP912406.2	+	hsat2_1_3(A1,B)	q12
chr1	126952626	126953082	OP912406.2	+	hsat2_1_3(A1,B)	q12
chr1	126953976	126954432	OP912406.2	+	hsat2_1_3(A1,B)	q12
chr1	126955357	126955813	OP912406.2	+	hsat2_1_3(A1,B)	q12
chr1	126956738	126957194	OP912406.2	+	hsat2_1_3(A1,B)	q12
chr1	126958086	126958542	OP912406.2	+	hsat2_1_3(A1,B)	q12
chr1	126959467	126959923	OP912406.2	+	hsat2_1_3(A1,B)	q12
chr1	126960874	126961330	OP912406.2	+	hsat2_1_3(A1,B)	q12
chr1	126962222	126962678	OP912406.2	+	hsat2_1_3(A1,B)	q12
chr1	126963603	126964059	OP912406.2	+	hsat2_1_3(A1,B)	q12
chr1	126964984	126965440	OP912406.2	+	hsat2_1_3(A1,B)	q12
chr1	126966332	126966788	OP912406.2	+	hsat2_1_3(A1,B)	q12
chr1	126967713	126968169	OP912406.2	+	hsat2_1_3(A1,B)	q12
chr1	126969061	126969517	OP912406.2	+	hsat2_1_3(A1,B)	q12
chr1	126970442	126970898	OP912406.2	+	hsat2_1_3(A1,B)	q12
chr1	126971823	126972279	OP912406.2	+	hsat2_1_3(A1,B)	q12
chr1	126973204	126973657	OP912406.2	+	hsat2_1_3(A1,B)	q12
chr1	126974582	126975038	OP912406.2	+	hsat2_1_3(A1,B)	q12
chr1	126975814	126976249	OP912406.2	+	hsat2_1_3(A1,B)	q12
chr1	126977141	126977597	OP912406.2	+	hsat2_1_3(A1,B)	q12
chr1	126978522	126978978	OP912406.2	+	hsat2_1_3(A1,B)	q12
chr1	126979870	126980326	OP912406.2	+	hsat2_1_3(A1,B)	q12
chr1	126981251	126981707	OP912406.2	+	hsat2_1_3(A1,B)	q12
chr1	126982632	126983088	OP912406.2	+	hsat2_1_3(A1,B)	q12
chr1	126983980	126984436	OP912406.2	+	hsat2_1_3(A1,B)	q12
chr1	126985361	126985817	OP912406.2	+	hsat2_1_3(A1,B)	q12
chr1	126986711	126987167	OP912406.2	+	hsat2_1_3(A1,B)	q12
chr1	126988092	126988548	OP912406.2	+	hsat2_1_3(A1,B)	q12
chr1	126989473	126989929	OP912406.2	+	hsat2_1_3(A1,B)	q12
chr1	126990821	126991277	OP912406.2	+	hsat2_1_3(A1,B)	q12
chr1	126992143	126992599	OP912406.2	+	hsat2_1_3(A1,B)	q12
chr1	126993524	126993980	OP912406.2	+	hsat2_1_3(A1,B)	q12
chr1	126994905	126995361	OP912406.2	+	hsat2_1_3(A1,B)	q12
chr1	126996253	126996709	OP912406.2	+	hsat2_1_3(A1,B)	q12
chr1	126997634	126998090	OP912406.2	+	hsat2_1_3(A1,B)	q12
chr1	126998984	126999440	OP912406.2	+	hsat2_1_3(A1,B)	q12
chr1	127000365	127000821	OP912406.2	+	hsat2_1_3(A1,B)	q12
chr1	127001746	127002202	OP912406.2	+	hsat2_1_3(A1,B)	q12
chr1	127003094	127003550	OP912406.2	+	hsat2_1_3(A1,B)	q12
chr1	127004416	127004872	OP912406.2	+	hsat2_1_3(A1,B)	q12
chr1	127005797	127006253	OP912406.2	+	hsat2_1_3(A1,B)	q12
chr1	127007178	127007634	OP912406.2	+	hsat2_1_3(A1,B)	q12
chr1	127008526	127008982	OP912406.2	+	hsat2_1_3(A1,B)	q12
chr1	127009876	127010332	OP912406.2	+	hsat2_1_3(A1,B)	q12
chr1	127011257	127011713	OP912406.2	+	hsat2_1_3(A1,B)	q12
chr1	127012605	127013061	OP912406.2	+	hsat2_1_3(A1,B)	q12
chr1	127013986	127014442	OP912406.2	+	hsat2_1_3(A1,B)	q12
chr1	127015393	127015849	OP912406.2	+	hsat2_1_3(A1,B)	q12
chr1	127016741	127017197	OP912406.2	+	hsat2_1_3(A1,B)	q12
chr1	127018047	127018503	OP912406.2	+	hsat2_1_3(A1,B)	q12
chr1	127019428	127019884	OP912406.2	+	hsat2_1_3(A1,B)	q12
chr1	127020835	127021291	OP912406.2	+	hsat2_1_3(A1,B)	q12
chr1	127022183	127022639	OP912406.2	+	hsat2_1_3(A1,B)	q12
chr1	127023489	127023945	OP912406.2	+	hsat2_1_3(A1,B)	q12
chr1	127024836	127025292	OP912406.2	+	hsat2_1_3(A1,B)	q12
chr1	127026191	127026647	OP912406.2	+	hsat2_1_3(A1,B)	q12
chr1	127027572	127028028	OP912406.2	+	hsat2_1_3(A1,B)	q12
chr1	127028979	127029435	OP912406.2	+	hsat2_1_3(A1,B)	q12
chr1	127030301	127030757	OP912406.2	+	hsat2_1_3(A1,B)	q12
chr1	127031649	127032105	OP912406.2	+	hsat2_1_3(A1,B)	q12
chr1	127033030	127033486	OP912406.2	+	hsat2_1_3(A1,B)	q12
chr1	127034411	127034867	OP912406.2	+	hsat2_1_3(A1,B)	q12
chr1	127035818	127036274	OP912406.2	+	hsat2_1_3(A1,B)	q12
chr1	127037140	127037596	OP912406.2	+	hsat2_1_3(A1,B)	q12
chr1	127038521	127038977	OP912406.2	+	hsat2_1_3(A1,B)	q12
chr1	127039843	127040299	OP912406.2	+	hsat2_1_3(A1,B)	q12
chr1	127041165	127041621	OP912406.2	+	hsat2_1_3(A1,B)	q12
chr1	127042513	127042936	OP912406.2	+	hsat2_1_3(A1,B)	q12
chr1	127042826	127043282	OP912406.2	+	hsat2_1_3(A1,B)	q12
chr1	127044233	127044689	OP912406.2	+	hsat2_1_3(A1,B)	q12
chr1	127045614	127046070	OP912406.2	+	hsat2_1_3(A1,B)	q12
chr1	127047021	127047477	OP912406.2	+	hsat2_1_3(A1,B)	q12
chr1	127048428	127048884	OP912406.2	+	hsat2_1_3(A1,B)	q12
chr1	127049809	127050265	OP912406.2	+	hsat2_1_3(A1,B)	q12
chr1	127051216	127051672	OP912406.2	+	hsat2_1_3(A1,B)	q12
chr1	127052623	127053079	OP912406.2	+	hsat2_1_3(A1,B)	q12
chr1	127054004	127054460	OP912406.2	+	hsat2_1_3(A1,B)	q12
chr1	127055411	127055867	OP912406.2	+	hsat2_1_3(A1,B)	q12
chr1	127056792	127057248	OP912406.2	+	hsat2_1_3(A1,B)	q12
chr1	127058173	127058629	OP912406.2	+	hsat2_1_3(A1,B)	q12
chr1	127059405	127059840	OP912406.2	+	hsat2_1_3(A1,B)	q12
chr1	127060732	127061188	OP912406.2	+	hsat2_1_3(A1,B)	q12
chr1	127062113	127062569	OP912406.2	+	hsat2_1_3(A1,B)	q12
chr1	127063460	127063914	OP912406.2	+	hsat2_1_3(A1,B)	q12
chr1	127064839	127065295	OP912406.2	+	hsat2_1_3(A1,B)	q12
chr1	127066194	127066650	OP912406.2	+	hsat2_1_3(A1,B)	q12
chr1	127067539	127067995	OP912406.2	+	hsat2_1_3(A1,B)	q12
chr1	127068861	127069317	OP912406.2	+	hsat2_1_3(A1,B)	q12
chr1	127069517	127069958	OP912406.2	+	hsat2_1_3(A1,B)	q12
chr1	127070158	127070599	OP912406.2	+	hsat2_1_3(A1,B)	q12
chr1	127071491	127071947	OP912406.2	+	hsat2_1_3(A1,B)	q12
chr1	127072433	127072889	OP912406.2	+	hsat2_1_3(A1,B)	q12
chr1	127073778	127074234	OP912406.2	+	hsat2_1_3(A1,B)	q12
chr1	127075159	127075615	OP912406.2	+	hsat2_1_3(A1,B)	q12
chr1	127076514	127076970	OP912406.2	+	hsat2_1_3(A1,B)	q12
chr1	127077859	127078315	OP912406.2	+	hsat2_1_3(A1,B)	q12
chr1	127079181	127079637	OP912406.2	+	hsat2_1_3(A1,B)	q12
chr1	127079837	127080278	OP912406.2	+	hsat2_1_3(A1,B)	q12
chr1	127080478	127080919	OP912406.2	+	hsat2_1_3(A1,B)	q12
chr1	127081811	127082267	OP912406.2	+	hsat2_1_3(A1,B)	q12
chr1	127082467	127082908	OP912406.2	+	hsat2_1_3(A1,B)	q12
chr1	127083108	127083549	OP912406.2	+	hsat2_1_3(A1,B)	q12
chr1	127084441	127084897	OP912406.2	+	hsat2_1_3(A1,B)	q12
chr1	127085822	127086278	OP912406.2	+	hsat2_1_3(A1,B)	q12
chr1	127087167	127087623	OP912406.2	+	hsat2_1_3(A1,B)	q12
chr1	127088548	127089004	OP912406.2	+	hsat2_1_3(A1,B)	q12
chr1	127089896	127090352	OP912406.2	+	hsat2_1_3(A1,B)	q12
chr1	127091277	127091733	OP912406.2	+	hsat2_1_3(A1,B)	q12
chr1	127092625	127093081	OP912406.2	+	hsat2_1_3(A1,B)	q12
chr1	127094006	127094462	OP912406.2	+	hsat2_1_3(A1,B)	q12
chr1	127095387	127095843	OP912406.2	+	hsat2_1_3(A1,B)	q12
chr1	127096735	127097191	OP912406.2	+	hsat2_1_3(A1,B)	q12
chr1	127098116	127098572	OP912406.2	+	hsat2_1_3(A1,B)	q12
chr1	127099464	127099920	OP912406.2	+	hsat2_1_3(A1,B)	q12
chr1	127100845	127101301	OP912406.2	+	hsat2_1_3(A1,B)	q12
chr1	127102229	127102708	OP912406.2	+	hsat2_1_3(A1,B)	q12
chr1	127103633	127104089	OP912406.2	+	hsat2_1_3(A1,B)	q12
chr1	127104981	127105437	OP912406.2	+	hsat2_1_3(A1,B)	q12
chr1	127106362	127106818	OP912406.2	+	hsat2_1_3(A1,B)	q12
chr1	127107710	127108166	OP912406.2	+	hsat2_1_3(A1,B)	q12
chr1	127109068	127109524	OP912406.2	+	hsat2_1_3(A1,B)	q12
chr1	127110449	127110905	OP912406.2	+	hsat2_1_3(A1,B)	q12
chr1	127111856	127112312	OP912406.2	+	hsat2_1_3(A1,B)	q12
chr1	127113237	127113693	OP912406.2	+	hsat2_1_3(A1,B)	q12
chr1	127114586	127115042	OP912406.2	+	hsat2_1_3(A1,B)	q12
chr1	127115967	127116422	OP912406.2	+	hsat2_1_3(A1,B)	q12
chr1	127117315	127117771	OP912406.2	+	hsat2_1_3(A1,B)	q12
chr1	127118696	127119152	OP912406.2	+	hsat2_1_3(A1,B)	q12
chr1	127120013	127120453	OP912406.2	+	hsat2_1_3(A1,B)	q12
chr1	127120046	127120488	OP912406.2	+	hsat2_1_3(A1,B)	q12
chr1	127120127	127120560	OP912406.2	+	hsat2_1_3(A1,B)	q12
chr1	127121378	127121834	OP912406.2	+	hsat2_1_3(A1,B)	q12
chr1	127122725	127123181	OP912406.2	+	hsat2_1_3(A1,B)	q12
chr1	127124106	127124562	OP912406.2	+	hsat2_1_3(A1,B)	q12
chr1	127125453	127125909	OP912406.2	+	hsat2_1_3(A1,B)	q12
chr1	127126834	127127290	OP912406.2	+	hsat2_1_3(A1,B)	q12
chr1	127128218	127128674	OP912406.2	+	hsat2_1_3(A1,B)	q12
chr1	127129565	127130021	OP912406.2	+	hsat2_1_3(A1,B)	q12
chr1	127130946	127131402	OP912406.2	+	hsat2_1_3(A1,B)	q12
chr1	127132267	127132723	OP912406.2	+	hsat2_1_3(A1,B)	q12
chr1	127133648	127134104	OP912406.2	+	hsat2_1_3(A1,B)	q12
chr1	127135054	127135510	OP912406.2	+	hsat2_1_3(A1,B)	q12
chr1	127136461	127136917	OP912406.2	+	hsat2_1_3(A1,B)	q12
chr1	127137809	127138265	OP912406.2	+	hsat2_1_3(A1,B)	q12
chr1	127139190	127139646	OP912406.2	+	hsat2_1_3(A1,B)	q12
chr1	127140538	127140994	OP912406.2	+	hsat2_1_3(A1,B)	q12
chr1	127141860	127142316	OP912406.2	+	hsat2_1_3(A1,B)	q12
chr1	127143241	127143697	OP912406.2	+	hsat2_1_3(A1,B)	q12
chr1	127144588	127145044	OP912406.2	+	hsat2_1_3(A1,B)	q12
chr1	127145969	127146425	OP912406.2	+	hsat2_1_3(A1,B)	q12
chr1	127147598	127148038	OP912406.2	+	hsat2_1_3(A1,B)	q12
chr1	127147631	127148073	OP912406.2	+	hsat2_1_3(A1,B)	q12
chr1	127149047	127149503	OP912406.2	+	hsat2_1_3(A1,B)	q12
chr1	127150402	127150858	OP912406.2	+	hsat2_1_3(A1,B)	q12
chr1	127151749	127152205	OP912406.2	+	hsat2_1_3(A1,B)	q12
chr1	127153104	127153560	OP912406.2	+	hsat2_1_3(A1,B)	q12
chr1	127153915	127154371	OP912406.2	+	hsat2_1_3(A1,B)	q12
chr1	127155236	127155692	OP912406.2	+	hsat2_1_3(A1,B)	q12
chr1	127156695	127157128	OP912406.2	+	hsat2_1_3(A1,B)	q12
chr1	127158078	127158534	OP912406.2	+	hsat2_1_3(A1,B)	q12
chr1	127159425	127159881	OP912406.2	+	hsat2_1_3(A1,B)	q12
chr1	127160747	127161203	OP912406.2	+	hsat2_1_3(A1,B)	q12
chr1	127162206	127162662	OP912406.2	+	hsat2_1_3(A1,B)	q12
chr1	127163688	127164144	OP912406.2	+	hsat2_1_3(A1,B)	q12
chr1	127165035	127165491	OP912406.2	+	hsat2_1_3(A1,B)	q12
chr1	127166382	127166788	OP912406.2	+	hsat2_1_3(A1,B)	q12
chr1	127167388	127167844	OP912406.2	+	hsat2_1_3(A1,B)	q12
chr1	127168735	127169191	OP912406.2	+	hsat2_1_3(A1,B)	q12
chr1	127170082	127170488	OP912406.2	+	hsat2_1_3(A1,B)	q12
chr1	127171088	127171542	OP912406.2	+	hsat2_1_3(A1,B)	q12
chr1	127172493	127172949	OP912406.2	+	hsat2_1_3(A1,B)	q12
chr1	127173899	127174355	OP912406.2	+	hsat2_1_3(A1,B)	q12
chr1	127175246	127175702	OP912406.2	+	hsat2_1_3(A1,B)	q12
chr1	127176627	127177083	OP912406.2	+	hsat2_1_3(A1,B)	q12
chr1	127177948	127178404	OP912406.2	+	hsat2_1_3(A1,B)	q12
chr1	127179329	127179785	OP912406.2	+	hsat2_1_3(A1,B)	q12
chr1	127180735	127181191	OP912406.2	+	hsat2_1_3(A1,B)	q12
chr1	127182034	127182480	OP912406.2	+	hsat2_1_3(A1,B)	q12
chr1	127183405	127183861	OP912406.2	+	hsat2_1_3(A1,B)	q12
chr1	127184812	127185268	OP912406.2	+	hsat2_1_3(A1,B)	q12
chr1	127186160	127186606	OP912406.2	+	hsat2_1_3(A1,B)	q12
chr1	127186519	127186931	OP912406.2	+	hsat2_1_3(A1,B)	q12
chr1	127187531	127187987	OP912406.2	+	hsat2_1_3(A1,B)	q12
chr1	127188868	127189324	OP912406.2	+	hsat2_1_3(A1,B)	q12
chr1	127190249	127190705	OP912406.2	+	hsat2_1_3(A1,B)	q12
chr1	127190891	127191349	OP912406.2	+	hsat2_1_3(A1,B)	q12
chr1	127191585	127192041	OP912406.2	+	hsat2_1_3(A1,B)	q12
chr1	127192990	127193446	OP912406.2	+	hsat2_1_3(A1,B)	q12
chr1	127194337	127194793	OP912406.2	+	hsat2_1_3(A1,B)	q12
chr1	127195684	127196140	OP912406.2	+	hsat2_1_3(A1,B)	q12
chr1	127196583	127197004	OP912406.2	+	hsat2_1_3(A1,B)	q12
chr1	127197064	127197520	OP912406.2	+	hsat2_1_3(A1,B)	q12
chr1	127198444	127198900	OP912406.2	+	hsat2_1_3(A1,B)	q12
chr1	127199824	127200280	OP912406.2	+	hsat2_1_3(A1,B)	q12
chr1	127201204	127201660	OP912406.2	+	hsat2_1_3(A1,B)	q12
chr1	127204113	127204569	OP912406.2	+	hsat2_1_3(A1,B)	q12
chr1	127205494	127205950	OP912406.2	+	hsat2_1_3(A1,B)	q12
chr1	127206900	127207356	OP912406.2	+	hsat2_1_3(A1,B)	q12
chr1	127208306	127208762	OP912406.2	+	hsat2_1_3(A1,B)	q12
chr1	127209713	127210169	OP912406.2	+	hsat2_1_3(A1,B)	q12
chr1	127211119	127211575	OP912406.2	+	hsat2_1_3(A1,B)	q12
chr1	127212526	127212982	OP912406.2	+	hsat2_1_3(A1,B)	q12
chr1	127213933	127214389	OP912406.2	+	hsat2_1_3(A1,B)	q12
chr1	127215280	127215736	OP912406.2	+	hsat2_1_3(A1,B)	q12
chr1	127216635	127217091	OP912406.2	+	hsat2_1_3(A1,B)	q12
chr1	127218016	127218472	OP912406.2	+	hsat2_1_3(A1,B)	q12
chr1	127219397	127219853	OP912406.2	+	hsat2_1_3(A1,B)	q12
chr1	127220752	127221208	OP912406.2	+	hsat2_1_3(A1,B)	q12
chr1	127222133	127222589	OP912406.2	+	hsat2_1_3(A1,B)	q12
chr1	127223514	127223970	OP912406.2	+	hsat2_1_3(A1,B)	q12
chr1	127224895	127225351	OP912406.2	+	hsat2_1_3(A1,B)	q12
chr1	127226276	127226732	OP912406.2	+	hsat2_1_3(A1,B)	q12
chr1	127227657	127228113	OP912406.2	+	hsat2_1_3(A1,B)	q12
chr1	127229038	127229494	OP912406.2	+	hsat2_1_3(A1,B)	q12
chr1	127230419	127230875	OP912406.2	+	hsat2_1_3(A1,B)	q12
chr1	127231800	127232256	OP912406.2	+	hsat2_1_3(A1,B)	q12
chr1	127233181	127233637	OP912406.2	+	hsat2_1_3(A1,B)	q12
chr1	127234562	127235018	OP912406.2	+	hsat2_1_3(A1,B)	q12
chr1	127235943	127236399	OP912406.2	+	hsat2_1_3(A1,B)	q12
chr1	127237324	127237780	OP912406.2	+	hsat2_1_3(A1,B)	q12
chr1	127239149	127239603	OP912406.2	+	hsat2_1_3(A1,B)	q12
chr1	127242825	127243279	OP912406.2	+	hsat2_1_3(A1,B)	q12
chr1	127246527	127246981	OP912406.2	+	hsat2_1_3(A1,B)	q12
chr1	127248496	127248952	OP912406.2	+	hsat2_1_3(A1,B)	q12
chr1	127249844	127250300	OP912406.2	+	hsat2_1_3(A1,B)	q12
chr1	127251192	127251648	OP912406.2	+	hsat2_1_3(A1,B)	q12
chr1	127252543	127253000	OP912406.2	+	hsat2_1_3(A1,B)	q12
chr1	127253925	127254381	OP912406.2	+	hsat2_1_3(A1,B)	q12
chr1	127255332	127255788	OP912406.2	+	hsat2_1_3(A1,B)	q12
chr1	127256702	127257158	OP912406.2	+	hsat2_1_3(A1,B)	q12
chr1	127258083	127258539	OP912406.2	+	hsat2_1_3(A1,B)	q12
chr1	127259404	127259807	OP912406.2	+	hsat2_1_3(A1,B)	q12
chr1	127260407	127260863	OP912406.2	+	hsat2_1_3(A1,B)	q12
chr1	127261754	127262210	OP912406.2	+	hsat2_1_3(A1,B)	q12
chr1	127263135	127263591	OP912406.2	+	hsat2_1_3(A1,B)	q12
chr1	127264456	127264912	OP912406.2	+	hsat2_1_3(A1,B)	q12
chr1	127265836	127266292	OP912406.2	+	hsat2_1_3(A1,B)	q12
chr1	127267183	127267639	OP912406.2	+	hsat2_1_3(A1,B)	q12
chr1	127268564	127269020	OP912406.2	+	hsat2_1_3(A1,B)	q12
chr1	127269911	127270367	OP912406.2	+	hsat2_1_3(A1,B)	q12
chr1	127271292	127271748	OP912406.2	+	hsat2_1_3(A1,B)	q12
chr1	127272613	127273069	OP912406.2	+	hsat2_1_3(A1,B)	q12
chr1	127273993	127274449	OP912406.2	+	hsat2_1_3(A1,B)	q12
chr1	127275340	127275796	OP912406.2	+	hsat2_1_3(A1,B)	q12
chr1	127276721	127277177	OP912406.2	+	hsat2_1_3(A1,B)	q12
chr1	127278547	127279003	OP912406.2	+	hsat2_1_3(A1,B)	q12
chr1	127279895	127280351	OP912406.2	+	hsat2_1_3(A1,B)	q12
chr1	127281243	127281699	OP912406.2	+	hsat2_1_3(A1,B)	q12
chr1	127282594	127283051	OP912406.2	+	hsat2_1_3(A1,B)	q12
chr1	127283976	127284432	OP912406.2	+	hsat2_1_3(A1,B)	q12
chr1	127285383	127285839	OP912406.2	+	hsat2_1_3(A1,B)	q12
chr1	127286753	127287209	OP912406.2	+	hsat2_1_3(A1,B)	q12
chr1	127288134	127288590	OP912406.2	+	hsat2_1_3(A1,B)	q12
chr1	127289455	127289858	OP912406.2	+	hsat2_1_3(A1,B)	q12
chr1	127290458	127290914	OP912406.2	+	hsat2_1_3(A1,B)	q12
chr1	127291805	127292261	OP912406.2	+	hsat2_1_3(A1,B)	q12
chr1	127293186	127293642	OP912406.2	+	hsat2_1_3(A1,B)	q12
chr1	127294507	127294963	OP912406.2	+	hsat2_1_3(A1,B)	q12
chr1	127295887	127296343	OP912406.2	+	hsat2_1_3(A1,B)	q12
chr1	127297234	127297690	OP912406.2	+	hsat2_1_3(A1,B)	q12
chr1	127298615	127299071	OP912406.2	+	hsat2_1_3(A1,B)	q12
chr1	127299962	127300418	OP912406.2	+	hsat2_1_3(A1,B)	q12
chr1	127301343	127301799	OP912406.2	+	hsat2_1_3(A1,B)	q12
chr1	127302664	127303120	OP912406.2	+	hsat2_1_3(A1,B)	q12
chr1	127304044	127304500	OP912406.2	+	hsat2_1_3(A1,B)	q12
chr1	127305391	127305847	OP912406.2	+	hsat2_1_3(A1,B)	q12
chr1	127306772	127307228	OP912406.2	+	hsat2_1_3(A1,B)	q12
chr1	127308119	127308575	OP912406.2	+	hsat2_1_3(A1,B)	q12
chr1	127309500	127309956	OP912406.2	+	hsat2_1_3(A1,B)	q12
chr1	127310847	127311303	OP912406.2	+	hsat2_1_3(A1,B)	q12
chr1	127312227	127312683	OP912406.2	+	hsat2_1_3(A1,B)	q12
chr1	127313574	127314030	OP912406.2	+	hsat2_1_3(A1,B)	q12
chr1	127314954	127315410	OP912406.2	+	hsat2_1_3(A1,B)	q12
chr1	127316301	127316757	OP912406.2	+	hsat2_1_3(A1,B)	q12
chr1	127317681	127318137	OP912406.2	+	hsat2_1_3(A1,B)	q12
chr1	127319028	127319484	OP912406.2	+	hsat2_1_3(A1,B)	q12
chr1	127320408	127320864	OP912406.2	+	hsat2_1_3(A1,B)	q12
chr1	127321755	127322211	OP912406.2	+	hsat2_1_3(A1,B)	q12
chr1	127323135	127323591	OP912406.2	+	hsat2_1_3(A1,B)	q12
chr1	127324482	127324938	OP912406.2	+	hsat2_1_3(A1,B)	q12
chr1	127325863	127326319	OP912406.2	+	hsat2_1_3(A1,B)	q12
chr1	127327210	127327666	OP912406.2	+	hsat2_1_3(A1,B)	q12
chr1	127328590	127329046	OP912406.2	+	hsat2_1_3(A1,B)	q12
chr1	127329937	127330393	OP912406.2	+	hsat2_1_3(A1,B)	q12
chr1	127331318	127331774	OP912406.2	+	hsat2_1_3(A1,B)	q12
chr1	127332665	127333121	OP912406.2	+	hsat2_1_3(A1,B)	q12
chr1	127333986	127334442	OP912406.2	+	hsat2_1_3(A1,B)	q12
chr1	127335367	127335823	OP912406.2	+	hsat2_1_3(A1,B)	q12
chr1	127336773	127337229	OP912406.2	+	hsat2_1_3(A1,B)	q12
chr1	127338179	127338635	OP912406.2	+	hsat2_1_3(A1,B)	q12
chr1	127339525	127339981	OP912406.2	+	hsat2_1_3(A1,B)	q12
chr1	127340906	127341362	OP912406.2	+	hsat2_1_3(A1,B)	q12
chr1	127342312	127342768	OP912406.2	+	hsat2_1_3(A1,B)	q12
chr1	127343659	127344115	OP912406.2	+	hsat2_1_3(A1,B)	q12
chr1	127345040	127345496	OP912406.2	+	hsat2_1_3(A1,B)	q12
chr1	127346446	127346902	OP912406.2	+	hsat2_1_3(A1,B)	q12
chr1	127347853	127348309	OP912406.2	+	hsat2_1_3(A1,B)	q12
chr1	127349237	127349693	OP912406.2	+	hsat2_1_3(A1,B)	q12
chr1	127350583	127351039	OP912406.2	+	hsat2_1_3(A1,B)	q12
chr1	127351964	127352420	OP912406.2	+	hsat2_1_3(A1,B)	q12
chr1	127353371	127353827	OP912406.2	+	hsat2_1_3(A1,B)	q12
chr1	127354718	127355174	OP912406.2	+	hsat2_1_3(A1,B)	q12
chr1	127356039	127356495	OP912406.2	+	hsat2_1_3(A1,B)	q12
chr1	127357419	127357875	OP912406.2	+	hsat2_1_3(A1,B)	q12
chr1	127358766	127359222	OP912406.2	+	hsat2_1_3(A1,B)	q12
chr1	127360087	127360543	OP912406.2	+	hsat2_1_3(A1,B)	q12
chr1	127361468	127361924	OP912406.2	+	hsat2_1_3(A1,B)	q12
chr1	127362815	127363271	OP912406.2	+	hsat2_1_3(A1,B)	q12
chr1	127364136	127364592	OP912406.2	+	hsat2_1_3(A1,B)	q12
chr1	127365786	127366242	OP912406.2	+	hsat2_1_3(A1,B)	q12
chr1	127367192	127367648	OP912406.2	+	hsat2_1_3(A1,B)	q12
chr1	127368598	127369054	OP912406.2	+	hsat2_1_3(A1,B)	q12
chr1	127370004	127370460	OP912406.2	+	hsat2_1_3(A1,B)	q12
chr1	127371351	127371807	OP912406.2	+	hsat2_1_3(A1,B)	q12
chr1	127372732	127373188	OP912406.2	+	hsat2_1_3(A1,B)	q12
chr1	127374138	127374594	OP912406.2	+	hsat2_1_3(A1,B)	q12
chr1	127375485	127375941	OP912406.2	+	hsat2_1_3(A1,B)	q12
chr1	127376866	127377322	OP912406.2	+	hsat2_1_3(A1,B)	q12
chr1	127378273	127378729	OP912406.2	+	hsat2_1_3(A1,B)	q12
chr1	127379680	127380136	OP912406.2	+	hsat2_1_3(A1,B)	q12
chr1	127381001	127381457	OP912406.2	+	hsat2_1_3(A1,B)	q12
chr1	127382296	127382752	OP912406.2	+	hsat2_1_3(A1,B)	q12
chr1	127383677	127384133	OP912406.2	+	hsat2_1_3(A1,B)	q12
chr1	127384998	127385454	OP912406.2	+	hsat2_1_3(A1,B)	q12
chr1	127386349	127386809	OP912406.2	+	hsat2_1_3(A1,B)	q12
chr1	127387677	127388133	OP912406.2	+	hsat2_1_3(A1,B)	q12
chr1	127389058	127389514	OP912406.2	+	hsat2_1_3(A1,B)	q12
chr1	127390379	127390835	OP912406.2	+	hsat2_1_3(A1,B)	q12
chr1	127391760	127392216	OP912406.2	+	hsat2_1_3(A1,B)	q12
chr1	127393681	127394137	OP912406.2	+	hsat2_1_3(A1,B)	q12
chr1	127395088	127395544	OP912406.2	+	hsat2_1_3(A1,B)	q12
chr1	127396495	127396948	OP912406.2	+	hsat2_1_3(A1,B)	q12
chr1	127397875	127398331	OP912406.2	+	hsat2_1_3(A1,B)	q12
chr1	127399223	127399679	OP912406.2	+	hsat2_1_3(A1,B)	q12
chr1	127400597	127401059	OP912406.2	+	hsat2_1_3(A1,B)	q12
chr1	127401951	127402406	OP912406.2	+	hsat2_1_3(A1,B)	q12
chr1	127403328	127403784	OP912406.2	+	hsat2_1_3(A1,B)	q12
chr1	127404675	127405131	OP912406.2	+	hsat2_1_3(A1,B)	q12
chr1	127406055	127406511	OP912406.2	+	hsat2_1_3(A1,B)	q12
chr1	127407402	127407858	OP912406.2	+	hsat2_1_3(A1,B)	q12
chr1	127408749	127409205	OP912406.2	+	hsat2_1_3(A1,B)	q12
chr1	127410130	127410586	OP912406.2	+	hsat2_1_3(A1,B)	q12
chr1	127411478	127411933	OP912406.2	+	hsat2_1_3(A1,B)	q12
chr1	127412859	127413315	OP912406.2	+	hsat2_1_3(A1,B)	q12
chr1	127414206	127414659	OP912406.2	+	hsat2_1_3(A1,B)	q12
chr1	127415584	127416040	OP912406.2	+	hsat2_1_3(A1,B)	q12
chr1	127417084	127417540	OP912406.2	+	hsat2_1_3(A1,B)	q12
chr1	127418876	127419315	OP912406.2	+	hsat2_1_3(A1,B)	q12
chr1	127420028	127420483	OP912406.2	+	hsat2_1_3(A1,B)	q12
chr1	127422740	127423195	OP912406.2	+	hsat2_1_3(A1,B)	q12
chr1	127424516	127424971	OP912406.2	+	hsat2_1_3(A1,B)	q12
chr1	127426292	127426747	OP912406.2	+	hsat2_1_3(A1,B)	q12
chr1	127427600	127428055	OP912406.2	+	hsat2_1_3(A1,B)	q12
chr1	127429375	127429814	OP912406.2	+	hsat2_1_3(A1,B)	q12
chr1	127432071	127432526	OP912406.2	+	hsat2_1_3(A1,B)	q12
chr1	127434246	127434684	OP912406.2	+	hsat2_1_3(A1,B)	q12
chr1	127436019	127436471	OP912406.2	+	hsat2_1_3(A1,B)	q12
chr1	127437765	127438220	OP912406.2	+	hsat2_1_3(A1,B)	q12
chr1	127440009	127440462	OP912406.2	+	hsat2_1_3(A1,B)	q12
chr1	127441783	127442238	OP912406.2	+	hsat2_1_3(A1,B)	q12
chr1	127443950	127444389	OP912406.2	+	hsat2_1_3(A1,B)	q12
chr1	127445710	127446165	OP912406.2	+	hsat2_1_3(A1,B)	q12
chr1	127447485	127447940	OP912406.2	+	hsat2_1_3(A1,B)	q12
chr1	127449660	127450115	OP912406.2	+	hsat2_1_3(A1,B)	q12
chr1	127451364	127451818	OP912406.2	+	hsat2_1_3(A1,B)	q12
chr1	127453607	127454046	OP912406.2	+	hsat2_1_3(A1,B)	q12
chr1	127455367	127455822	OP912406.2	+	hsat2_1_3(A1,B)	q12
chr1	127457611	127458050	OP912406.2	+	hsat2_1_3(A1,B)	q12
chr1	127459371	127459826	OP912406.2	+	hsat2_1_3(A1,B)	q12
chr1	127461068	127461523	OP912406.2	+	hsat2_1_3(A1,B)	q12
chr1	127463243	127463698	OP912406.2	+	hsat2_1_3(A1,B)	q12
chr1	127465487	127465939	OP912406.2	+	hsat2_1_3(A1,B)	q12
chr1	127467188	127467643	OP912406.2	+	hsat2_1_3(A1,B)	q12
chr1	127469432	127469887	OP912406.2	+	hsat2_1_3(A1,B)	q12
chr1	127471653	127472108	OP912406.2	+	hsat2_1_3(A1,B)	q12
chr1	127473828	127474283	OP912406.2	+	hsat2_1_3(A1,B)	q12
chr1	127475558	127476013	OP912406.2	+	hsat2_1_3(A1,B)	q12
chr1	127478270	127478725	OP912406.2	+	hsat2_1_3(A1,B)	q12
chr1	127480023	127480478	OP912406.2	+	hsat2_1_3(A1,B)	q12
chr1	127482198	127482653	OP912406.2	+	hsat2_1_3(A1,B)	q12
chr1	127483928	127484383	OP912406.2	+	hsat2_1_3(A1,B)	q12
chr1	127486640	127487095	OP912406.2	+	hsat2_1_3(A1,B)	q12
chr1	127488393	127488848	OP912406.2	+	hsat2_1_3(A1,B)	q12
chr1	127490568	127491006	OP912406.2	+	hsat2_1_3(A1,B)	q12
chr1	127492341	127492793	OP912406.2	+	hsat2_1_3(A1,B)	q12
chr1	127494114	127494569	OP912406.2	+	hsat2_1_3(A1,B)	q12
chr1	127494577	127495015	OP912406.2	+	hsat2_1_3(A1,B)	q12
chr1	127495887	127496339	OP912406.2	+	hsat2_1_3(A1,B)	q12
chr1	127497659	127498115	OP912406.2	+	hsat2_1_3(A1,B)	q12
chr1	127499452	127499891	OP912406.2	+	hsat2_1_3(A1,B)	q12
chr1	128734923	128735236	OP912406.2	+	hsat2_1_4(B,A1,A2)	q12
chr1	128736605	128737061	OP912406.2	+	hsat2_1_4(B,A1,A2)	q12
chr1	128738430	128738869	OP912406.2	+	hsat2_1_4(B,A1,A2)	q12
chr1	128739850	128740279	OP912406.2	+	hsat2_1_4(B,A1,A2)	q12
chr1	128741142	128741598	OP912406.2	+	hsat2_1_4(B,A1,A2)	q12
chr1	128742970	128743424	OP912406.2	+	hsat2_1_4(B,A1,A2)	q12
chr1	128744830	128745278	OP912406.2	+	hsat2_1_4(B,A1,A2)	q12
chr1	128746255	128746711	OP912406.2	+	hsat2_1_4(B,A1,A2)	q12
chr1	128748192	128748634	OP912406.2	+	hsat2_1_4(B,A1,A2)	q12
chr1	128750444	128750900	OP912406.2	+	hsat2_1_4(B,A1,A2)	q12
chr1	128752707	128753121	OP912406.2	+	hsat2_1_4(B,A1,A2)	q12
chr1	128754425	128754862	OP912406.2	+	hsat2_1_4(B,A1,A2)	q12
chr1	128756151	128756598	OP912406.2	+	hsat2_1_4(B,A1,A2)	q12
chr1	128756690	128757135	OP912406.2	+	hsat2_1_4(B,A1,A2)	q12
chr1	128757991	128758447	OP912406.2	+	hsat2_1_4(B,A1,A2)	q12
chr1	128761570	128762023	OP912406.2	+	hsat2_1_4(B,A1,A2)	q12
chr1	128762257	128762653	OP912406.2	+	hsat2_1_4(B,A1,A2)	q12
chr1	128764704	128765141	OP912406.2	+	hsat2_1_4(B,A1,A2)	q12
chr1	128766871	128767261	OP912406.2	+	hsat2_1_4(B,A1,A2)	q12
chr1	128767969	128768347	OP912406.2	+	hsat2_1_4(B,A1,A2)	q12
chr1	128773262	128773649	OP912406.2	+	hsat2_1_4(B,A1,A2)	q12
chr1	128774786	128775196	OP912406.2	+	hsat2_1_4(B,A1,A2)	q12
chr1	128777165	128777601	OP912406.2	+	hsat2_1_4(B,A1,A2)	q12
chr1	128778983	128779428	OP912406.2	+	hsat2_1_4(B,A1,A2)	q12
chr1	128888020	128888442	OP912406.2	+	hsat2_1_5(B)	q12
chr1	128894275	128894706	OP912406.2	+	hsat2_1_5(B)	q12
chr1	129008457	129008902	OP912406.2	-	hsat2_1_6(A2,A1,B)	q12
chr1	129010284	129010720	OP912406.2	-	hsat2_1_6(A2,A1,B)	q12
chr1	129012686	129013099	OP912406.2	-	hsat2_1_6(A2,A1,B)	q12
chr1	129013855	129014288	OP912406.2	-	hsat2_1_6(A2,A1,B)	q12
chr1	129014210	129014623	OP912406.2	-	hsat2_1_6(A2,A1,B)	q12
chr1	129019538	129019916	OP912406.2	-	hsat2_1_6(A2,A1,B)	q12
chr1	129020624	129021014	OP912406.2	-	hsat2_1_6(A2,A1,B)	q12
chr1	129022640	129023080	OP912406.2	-	hsat2_1_6(A2,A1,B)	q12
chr1	129025095	129025527	OP912406.2	-	hsat2_1_6(A2,A1,B)	q12
chr1	129025762	129026215	OP912406.2	-	hsat2_1_6(A2,A1,B)	q12
chr1	129027698	129028155	OP912406.2	-	hsat2_1_6(A2,A1,B)	q12
chr1	129029540	129029996	OP912406.2	-	hsat2_1_6(A2,A1,B)	q12
chr1	129030852	129031297	OP912406.2	-	hsat2_1_6(A2,A1,B)	q12
chr1	129031386	129031836	OP912406.2	-	hsat2_1_6(A2,A1,B)	q12
chr1	129033125	129033562	OP912406.2	-	hsat2_1_6(A2,A1,B)	q12
chr1	129034769	129035207	OP912406.2	-	hsat2_1_6(A2,A1,B)	q12
chr1	129034863	129035280	OP912406.2	-	hsat2_1_6(A2,A1,B)	q12
chr1	129037110	129037566	OP912406.2	-	hsat2_1_6(A2,A1,B)	q12
chr1	129039376	129039818	OP912406.2	-	hsat2_1_6(A2,A1,B)	q12
chr1	129041299	129041755	OP912406.2	-	hsat2_1_6(A2,A1,B)	q12
chr1	129042737	129043174	OP912406.2	-	hsat2_1_6(A2,A1,B)	q12
chr1	129044171	129044627	OP912406.2	-	hsat2_1_6(A2,A1,B)	q12
chr1	129046097	129046550	OP912406.2	-	hsat2_1_6(A2,A1,B)	q12
chr1	129047449	129047888	OP912406.2	-	hsat2_1_6(A2,A1,B)	q12
chr1	129048884	129049340	OP912406.2	-	hsat2_1_6(A2,A1,B)	q12
chr1	129051177	129051636	OP912406.2	-	hsat2_1_6(A2,A1,B)	q12
chr1	129052170	129052626	OP912406.2	-	hsat2_1_6(A2,A1,B)	q12
chr1	129053973	129054429	OP912406.2	-	hsat2_1_6(A2,A1,B)	q12
chr1	129055697	129056153	OP912406.2	-	hsat2_1_6(A2,A1,B)	q12
chr1	129057548	129058003	OP912406.2	-	hsat2_1_6(A2,A1,B)	q12
chr1	129059843	129060297	OP912406.2	-	hsat2_1_6(A2,A1,B)	q12
chr1	129061669	129062123	OP912406.2	-	hsat2_1_6(A2,A1,B)	q12
chr1	129063025	129063481	OP912406.2	-	hsat2_1_6(A2,A1,B)	q12
chr1	129064406	129064793	OP912406.2	-	hsat2_1_6(A2,A1,B)	q12
chr1	129065571	129065924	OP912406.2	-	hsat2_1_6(A2,A1,B)	q12
chr1	129066736	129067192	OP912406.2	-	hsat2_1_6(A2,A1,B)	q12
chr1	129068117	129068573	OP912406.2	-	hsat2_1_6(A2,A1,B)	q12
chr1	129069439	129069895	OP912406.2	-	hsat2_1_6(A2,A1,B)	q12
chr1	129070787	129071243	OP912406.2	-	hsat2_1_6(A2,A1,B)	q12
chr1	129072168	129072521	OP912406.2	-	hsat2_1_6(A2,A1,B)	q12
chr1	129073333	129073789	OP912406.2	-	hsat2_1_6(A2,A1,B)	q12
chr1	129074714	129075067	OP912406.2	-	hsat2_1_6(A2,A1,B)	q12
chr1	129075879	129076335	OP912406.2	-	hsat2_1_6(A2,A1,B)	q12
chr1	129077650	129078106	OP912406.2	-	hsat2_1_6(A2,A1,B)	q12
chr1	129079031	129079384	OP912406.2	-	hsat2_1_6(A2,A1,B)	q12
chr1	129080196	129080652	OP912406.2	-	hsat2_1_6(A2,A1,B)	q12
chr1	129081577	129082033	OP912406.2	-	hsat2_1_6(A2,A1,B)	q12
chr1	129082922	129083378	OP912406.2	-	hsat2_1_6(A2,A1,B)	q12
chr1	129084303	129084759	OP912406.2	-	hsat2_1_6(A2,A1,B)	q12
chr1	129085648	129086001	OP912406.2	-	hsat2_1_6(A2,A1,B)	q12
chr1	129086813	129087269	OP912406.2	-	hsat2_1_6(A2,A1,B)	q12
chr1	129088194	129088650	OP912406.2	-	hsat2_1_6(A2,A1,B)	q12
chr1	129089425	129089881	OP912406.2	-	hsat2_1_6(A2,A1,B)	q12
chr1	129090806	129091262	OP912406.2	-	hsat2_1_6(A2,A1,B)	q12
chr1	129092127	129092583	OP912406.2	-	hsat2_1_6(A2,A1,B)	q12
chr1	129093357	129093813	OP912406.2	-	hsat2_1_6(A2,A1,B)	q12
chr1	129094704	129095160	OP912406.2	-	hsat2_1_6(A2,A1,B)	q12
chr1	129096084	129096540	OP912406.2	-	hsat2_1_6(A2,A1,B)	q12
chr1	129097431	129097887	OP912406.2	-	hsat2_1_6(A2,A1,B)	q12
chr1	129098752	129099208	OP912406.2	-	hsat2_1_6(A2,A1,B)	q12
chr1	129100132	129100588	OP912406.2	-	hsat2_1_6(A2,A1,B)	q12
chr1	129101480	129101936	OP912406.2	-	hsat2_1_6(A2,A1,B)	q12
chr1	129102861	129103317	OP912406.2	-	hsat2_1_6(A2,A1,B)	q12
chr1	129104206	129104662	OP912406.2	-	hsat2_1_6(A2,A1,B)	q12
chr1	129105587	129106043	OP912406.2	-	hsat2_1_6(A2,A1,B)	q12
chr1	129106934	129107390	OP912406.2	-	hsat2_1_6(A2,A1,B)	q12
chr1	129108302	129108758	OP912406.2	-	hsat2_1_6(A2,A1,B)	q12
chr1	129109647	129110103	OP912406.2	-	hsat2_1_6(A2,A1,B)	q12
chr1	129111028	129111484	OP912406.2	-	hsat2_1_6(A2,A1,B)	q12
chr1	129112375	129112831	OP912406.2	-	hsat2_1_6(A2,A1,B)	q12
chr1	129113756	129114212	OP912406.2	-	hsat2_1_6(A2,A1,B)	q12
chr1	129115104	129115560	OP912406.2	-	hsat2_1_6(A2,A1,B)	q12
chr1	129116485	129116941	OP912406.2	-	hsat2_1_6(A2,A1,B)	q12
chr1	129117806	129118262	OP912406.2	-	hsat2_1_6(A2,A1,B)	q12
chr1	129119866	129120322	OP912406.2	-	hsat2_1_6(A2,A1,B)	q12
chr1	129121214	129121670	OP912406.2	-	hsat2_1_6(A2,A1,B)	q12
chr1	129122595	129123051	OP912406.2	-	hsat2_1_6(A2,A1,B)	q12
chr1	129123942	129124398	OP912406.2	-	hsat2_1_6(A2,A1,B)	q12
chr1	129125323	129125779	OP912406.2	-	hsat2_1_6(A2,A1,B)	q12
chr1	129126670	129127126	OP912406.2	-	hsat2_1_6(A2,A1,B)	q12
chr1	129128077	129128533	OP912406.2	-	hsat2_1_6(A2,A1,B)	q12
chr1	129129458	129129914	OP912406.2	-	hsat2_1_6(A2,A1,B)	q12
chr1	129130806	129131262	OP912406.2	-	hsat2_1_6(A2,A1,B)	q12
chr1	129132077	129132511	OP912406.2	-	hsat2_1_6(A2,A1,B)	q12
chr1	129132213	129132669	OP912406.2	-	hsat2_1_6(A2,A1,B)	q12
chr1	129133620	129134076	OP912406.2	-	hsat2_1_6(A2,A1,B)	q12
chr1	129135001	129135457	OP912406.2	-	hsat2_1_6(A2,A1,B)	q12
chr1	129136349	129136805	OP912406.2	-	hsat2_1_6(A2,A1,B)	q12
chr1	129137730	129138186	OP912406.2	-	hsat2_1_6(A2,A1,B)	q12
chr1	129139078	129139534	OP912406.2	-	hsat2_1_6(A2,A1,B)	q12
chr1	129140459	129140915	OP912406.2	-	hsat2_1_6(A2,A1,B)	q12
chr1	129141807	129142262	OP912406.2	-	hsat2_1_6(A2,A1,B)	q12
chr1	129143187	129143643	OP912406.2	-	hsat2_1_6(A2,A1,B)	q12
chr1	129144535	129144991	OP912406.2	-	hsat2_1_6(A2,A1,B)	q12
chr1	129145916	129146372	OP912406.2	-	hsat2_1_6(A2,A1,B)	q12
chr1	129147263	129147719	OP912406.2	-	hsat2_1_6(A2,A1,B)	q12
chr1	129148670	129149126	OP912406.2	-	hsat2_1_6(A2,A1,B)	q12
chr1	129150051	129150507	OP912406.2	-	hsat2_1_6(A2,A1,B)	q12
chr1	129151373	129151829	OP912406.2	-	hsat2_1_6(A2,A1,B)	q12
chr1	129152644	129153078	OP912406.2	-	hsat2_1_6(A2,A1,B)	q12
chr1	129152780	129153236	OP912406.2	-	hsat2_1_6(A2,A1,B)	q12
chr1	129154185	129154641	OP912406.2	-	hsat2_1_6(A2,A1,B)	q12
chr1	129155592	129156048	OP912406.2	-	hsat2_1_6(A2,A1,B)	q12
chr1	129156973	129157429	OP912406.2	-	hsat2_1_6(A2,A1,B)	q12
chr1	129158321	129158777	OP912406.2	-	hsat2_1_6(A2,A1,B)	q12
chr1	129159702	129160158	OP912406.2	-	hsat2_1_6(A2,A1,B)	q12
chr1	129161050	129161506	OP912406.2	-	hsat2_1_6(A2,A1,B)	q12
chr1	129162431	129162887	OP912406.2	-	hsat2_1_6(A2,A1,B)	q12
chr1	129163779	129164235	OP912406.2	-	hsat2_1_6(A2,A1,B)	q12
chr1	129165160	129165616	OP912406.2	-	hsat2_1_6(A2,A1,B)	q12
chr1	129166508	129166964	OP912406.2	-	hsat2_1_6(A2,A1,B)	q12
chr1	129167889	129168345	OP912406.2	-	hsat2_1_6(A2,A1,B)	q12
chr1	129169237	129169693	OP912406.2	-	hsat2_1_6(A2,A1,B)	q12
chr1	129170618	129171074	OP912406.2	-	hsat2_1_6(A2,A1,B)	q12
chr1	129171966	129172422	OP912406.2	-	hsat2_1_6(A2,A1,B)	q12
chr1	129173347	129173803	OP912406.2	-	hsat2_1_6(A2,A1,B)	q12
chr1	129174695	129175151	OP912406.2	-	hsat2_1_6(A2,A1,B)	q12
chr1	129176076	129176532	OP912406.2	-	hsat2_1_6(A2,A1,B)	q12
chr1	129177457	129177913	OP912406.2	-	hsat2_1_6(A2,A1,B)	q12
chr1	129178805	129179261	OP912406.2	-	hsat2_1_6(A2,A1,B)	q12
chr1	129180186	129180642	OP912406.2	-	hsat2_1_6(A2,A1,B)	q12
chr1	129181534	129181990	OP912406.2	-	hsat2_1_6(A2,A1,B)	q12
chr1	129182915	129183371	OP912406.2	-	hsat2_1_6(A2,A1,B)	q12
chr1	129184263	129184719	OP912406.2	-	hsat2_1_6(A2,A1,B)	q12
chr1	129185644	129186100	OP912406.2	-	hsat2_1_6(A2,A1,B)	q12
chr1	129186992	129187448	OP912406.2	-	hsat2_1_6(A2,A1,B)	q12
chr1	129188373	129188829	OP912406.2	-	hsat2_1_6(A2,A1,B)	q12
chr1	129189721	129190177	OP912406.2	-	hsat2_1_6(A2,A1,B)	q12
chr1	129191102	129191558	OP912406.2	-	hsat2_1_6(A2,A1,B)	q12
chr1	129192450	129192906	OP912406.2	-	hsat2_1_6(A2,A1,B)	q12
chr1	129193857	129194313	OP912406.2	-	hsat2_1_6(A2,A1,B)	q12
chr1	129195238	129195694	OP912406.2	-	hsat2_1_6(A2,A1,B)	q12
chr1	129196586	129197042	OP912406.2	-	hsat2_1_6(A2,A1,B)	q12
chr1	129197967	129198423	OP912406.2	-	hsat2_1_6(A2,A1,B)	q12
chr1	129199315	129199771	OP912406.2	-	hsat2_1_6(A2,A1,B)	q12
chr1	129200696	129201152	OP912406.2	-	hsat2_1_6(A2,A1,B)	q12
chr1	129202044	129202500	OP912406.2	-	hsat2_1_6(A2,A1,B)	q12
chr1	129203424	129203880	OP912406.2	-	hsat2_1_6(A2,A1,B)	q12
chr1	129204772	129205228	OP912406.2	-	hsat2_1_6(A2,A1,B)	q12
chr1	129206153	129206609	OP912406.2	-	hsat2_1_6(A2,A1,B)	q12
chr1	129207501	129207957	OP912406.2	-	hsat2_1_6(A2,A1,B)	q12
chr1	129208882	129209338	OP912406.2	-	hsat2_1_6(A2,A1,B)	q12
chr1	129210204	129210660	OP912406.2	-	hsat2_1_6(A2,A1,B)	q12
chr1	129211585	129212041	OP912406.2	-	hsat2_1_6(A2,A1,B)	q12
chr1	129212933	129213389	OP912406.2	-	hsat2_1_6(A2,A1,B)	q12
chr1	129214314	129214770	OP912406.2	-	hsat2_1_6(A2,A1,B)	q12
chr1	129215636	129216092	OP912406.2	-	hsat2_1_6(A2,A1,B)	q12
chr1	129217017	129217473	OP912406.2	-	hsat2_1_6(A2,A1,B)	q12
chr1	129218365	129218821	OP912406.2	-	hsat2_1_6(A2,A1,B)	q12
chr1	129219746	129220202	OP912406.2	-	hsat2_1_6(A2,A1,B)	q12
chr1	129221094	129221550	OP912406.2	-	hsat2_1_6(A2,A1,B)	q12
chr1	129222475	129222931	OP912406.2	-	hsat2_1_6(A2,A1,B)	q12
chr1	129223797	129224253	OP912406.2	-	hsat2_1_6(A2,A1,B)	q12
chr1	129225178	129225634	OP912406.2	-	hsat2_1_6(A2,A1,B)	q12
chr1	129226526	129226982	OP912406.2	-	hsat2_1_6(A2,A1,B)	q12
chr1	129226866	129227281	OP912406.2	-	hsat2_1_6(A2,A1,B)	q12
chr1	129227907	129228363	OP912406.2	-	hsat2_1_6(A2,A1,B)	q12
chr1	129229255	129229711	OP912406.2	-	hsat2_1_6(A2,A1,B)	q12
chr1	129230661	129231117	OP912406.2	-	hsat2_1_6(A2,A1,B)	q12
chr1	129232067	129232523	OP912406.2	-	hsat2_1_6(A2,A1,B)	q12
chr1	129233473	129233929	OP912406.2	-	hsat2_1_6(A2,A1,B)	q12
chr1	129234880	129235336	OP912406.2	-	hsat2_1_6(A2,A1,B)	q12
chr1	129236261	129236696	OP912406.2	-	hsat2_1_6(A2,A1,B)	q12
chr1	129237497	129237953	OP912406.2	-	hsat2_1_6(A2,A1,B)	q12
chr1	129238912	129239368	OP912406.2	-	hsat2_1_6(A2,A1,B)	q12
chr1	129240233	129240689	OP912406.2	-	hsat2_1_6(A2,A1,B)	q12
chr1	129241580	129242036	OP912406.2	-	hsat2_1_6(A2,A1,B)	q12
chr1	129242986	129243442	OP912406.2	-	hsat2_1_6(A2,A1,B)	q12
chr1	129244367	129244823	OP912406.2	-	hsat2_1_6(A2,A1,B)	q12
chr1	129245690	129246146	OP912406.2	-	hsat2_1_6(A2,A1,B)	q12
chr1	129247096	129247552	OP912406.2	-	hsat2_1_6(A2,A1,B)	q12
chr1	129248477	129248933	OP912406.2	-	hsat2_1_6(A2,A1,B)	q12
chr1	129249825	129250281	OP912406.2	-	hsat2_1_6(A2,A1,B)	q12
chr1	129251206	129251662	OP912406.2	-	hsat2_1_6(A2,A1,B)	q12
chr1	129252527	129252983	OP912406.2	-	hsat2_1_6(A2,A1,B)	q12
chr1	129253908	129254364	OP912406.2	-	hsat2_1_6(A2,A1,B)	q12
chr1	129255314	129255770	OP912406.2	-	hsat2_1_6(A2,A1,B)	q12
chr1	129256695	129257151	OP912406.2	-	hsat2_1_6(A2,A1,B)	q12
chr1	129258043	129258499	OP912406.2	-	hsat2_1_6(A2,A1,B)	q12
chr1	129259424	129259880	OP912406.2	-	hsat2_1_6(A2,A1,B)	q12
chr1	129260745	129261201	OP912406.2	-	hsat2_1_6(A2,A1,B)	q12
chr1	129262126	129262579	OP912406.2	-	hsat2_1_6(A2,A1,B)	q12
chr1	129263444	129263900	OP912406.2	-	hsat2_1_6(A2,A1,B)	q12
chr1	129264791	129265247	OP912406.2	-	hsat2_1_6(A2,A1,B)	q12
chr1	129266171	129266627	OP912406.2	-	hsat2_1_6(A2,A1,B)	q12
chr1	129267519	129267975	OP912406.2	-	hsat2_1_6(A2,A1,B)	q12
chr1	129268925	129269378	OP912406.2	-	hsat2_1_6(A2,A1,B)	q12
chr1	129270305	129270761	OP912406.2	-	hsat2_1_6(A2,A1,B)	q12
chr1	129271626	129272082	OP912406.2	-	hsat2_1_6(A2,A1,B)	q12
chr1	129273006	129273462	OP912406.2	-	hsat2_1_6(A2,A1,B)	q12
chr1	129274353	129274809	OP912406.2	-	hsat2_1_6(A2,A1,B)	q12
chr1	129275648	129276104	OP912406.2	-	hsat2_1_6(A2,A1,B)	q12
chr1	129277028	129277484	OP912406.2	-	hsat2_1_6(A2,A1,B)	q12
chr1	129278375	129278831	OP912406.2	-	hsat2_1_6(A2,A1,B)	q12
chr1	129279782	129280238	OP912406.2	-	hsat2_1_6(A2,A1,B)	q12
chr1	129281188	129281644	OP912406.2	-	hsat2_1_6(A2,A1,B)	q12
chr1	129282536	129282992	OP912406.2	-	hsat2_1_6(A2,A1,B)	q12
chr1	129283917	129284373	OP912406.2	-	hsat2_1_6(A2,A1,B)	q12
chr1	129285239	129285681	OP912406.2	-	hsat2_1_6(A2,A1,B)	q12
chr1	129286546	129286992	OP912406.2	-	hsat2_1_6(A2,A1,B)	q12
chr1	129287835	129288291	OP912406.2	-	hsat2_1_6(A2,A1,B)	q12
chr1	129289216	129289672	OP912406.2	-	hsat2_1_6(A2,A1,B)	q12
chr1	129290597	129291043	OP912406.2	-	hsat2_1_6(A2,A1,B)	q12
chr1	129291935	129292391	OP912406.2	-	hsat2_1_6(A2,A1,B)	q12
chr1	129293282	129293738	OP912406.2	-	hsat2_1_6(A2,A1,B)	q12
chr1	129294662	129295138	OP912406.2	-	hsat2_1_6(A2,A1,B)	q12
chr1	129296029	129296484	OP912406.2	-	hsat2_1_6(A2,A1,B)	q12
chr1	129297375	129297828	OP912406.2	-	hsat2_1_6(A2,A1,B)	q12
chr1	129298755	129299208	OP912406.2	-	hsat2_1_6(A2,A1,B)	q12
chr1	129300135	129300591	OP912406.2	-	hsat2_1_6(A2,A1,B)	q12
chr1	129301482	129301938	OP912406.2	-	hsat2_1_6(A2,A1,B)	q12
chr1	129302803	129303259	OP912406.2	-	hsat2_1_6(A2,A1,B)	q12
chr1	129304183	129304639	OP912406.2	-	hsat2_1_6(A2,A1,B)	q12
chr1	129305529	129305985	OP912406.2	-	hsat2_1_6(A2,A1,B)	q12
chr1	129306935	129307391	OP912406.2	-	hsat2_1_6(A2,A1,B)	q12
chr1	129308282	129308735	OP912406.2	-	hsat2_1_6(A2,A1,B)	q12
chr1	129309662	129310118	OP912406.2	-	hsat2_1_6(A2,A1,B)	q12
chr1	129310960	129311416	OP912406.2	-	hsat2_1_6(A2,A1,B)	q12
chr1	129312366	129312822	OP912406.2	-	hsat2_1_6(A2,A1,B)	q12
chr1	129313747	129314203	OP912406.2	-	hsat2_1_6(A2,A1,B)	q12
chr1	129315095	129315551	OP912406.2	-	hsat2_1_6(A2,A1,B)	q12
chr1	129316476	129316932	OP912406.2	-	hsat2_1_6(A2,A1,B)	q12
chr1	129317857	129318310	OP912406.2	-	hsat2_1_6(A2,A1,B)	q12
chr1	129319201	129319657	OP912406.2	-	hsat2_1_6(A2,A1,B)	q12
chr1	129320581	129321037	OP912406.2	-	hsat2_1_6(A2,A1,B)	q12
chr1	129321928	129322384	OP912406.2	-	hsat2_1_6(A2,A1,B)	q12
chr1	129323309	129323762	OP912406.2	-	hsat2_1_6(A2,A1,B)	q12
chr1	129324653	129325109	OP912406.2	-	hsat2_1_6(A2,A1,B)	q12
chr1	129326033	129326489	OP912406.2	-	hsat2_1_6(A2,A1,B)	q12
chr1	129327357	129327813	OP912406.2	-	hsat2_1_6(A2,A1,B)	q12
chr1	129328737	129329193	OP912406.2	-	hsat2_1_6(A2,A1,B)	q12
chr1	129330084	129330540	OP912406.2	-	hsat2_1_6(A2,A1,B)	q12
chr1	129331491	129331947	OP912406.2	-	hsat2_1_6(A2,A1,B)	q12
chr1	129332898	129333354	OP912406.2	-	hsat2_1_6(A2,A1,B)	q12
chr1	129334305	129334761	OP912406.2	-	hsat2_1_6(A2,A1,B)	q12
chr1	129335187	129335606	OP912406.2	-	hsat2_1_6(A2,A1,B)	q12
chr1	129335686	129336142	OP912406.2	-	hsat2_1_6(A2,A1,B)	q12
chr1	129337032	129337488	OP912406.2	-	hsat2_1_6(A2,A1,B)	q12
chr1	129338438	129338894	OP912406.2	-	hsat2_1_6(A2,A1,B)	q12
chr1	129339416	129339835	OP912406.2	-	hsat2_1_6(A2,A1,B)	q12
chr1	129340726	129341186	OP912406.2	-	hsat2_1_6(A2,A1,B)	q12
chr1	129342133	129342589	OP912406.2	-	hsat2_1_6(A2,A1,B)	q12
chr1	129343015	129343434	OP912406.2	-	hsat2_1_6(A2,A1,B)	q12
chr1	129343514	129343970	OP912406.2	-	hsat2_1_6(A2,A1,B)	q12
chr1	129344860	129345316	OP912406.2	-	hsat2_1_6(A2,A1,B)	q12
chr1	129346266	129346722	OP912406.2	-	hsat2_1_6(A2,A1,B)	q12
chr1	129347322	129347741	OP912406.2	-	hsat2_1_6(A2,A1,B)	q12
chr1	129348632	129349088	OP912406.2	-	hsat2_1_6(A2,A1,B)	q12
chr1	129350039	129350495	OP912406.2	-	hsat2_1_6(A2,A1,B)	q12
chr1	129351387	129351843	OP912406.2	-	hsat2_1_6(A2,A1,B)	q12
chr1	129352793	129353249	OP912406.2	-	hsat2_1_6(A2,A1,B)	q12
chr1	129353675	129354094	OP912406.2	-	hsat2_1_6(A2,A1,B)	q12
chr1	129354174	129354630	OP912406.2	-	hsat2_1_6(A2,A1,B)	q12
chr1	129355520	129355976	OP912406.2	-	hsat2_1_6(A2,A1,B)	q12
chr1	129356926	129357382	OP912406.2	-	hsat2_1_6(A2,A1,B)	q12
chr1	129357982	129358401	OP912406.2	-	hsat2_1_6(A2,A1,B)	q12
chr1	129359293	129359749	OP912406.2	-	hsat2_1_6(A2,A1,B)	q12
chr1	129360700	129361156	OP912406.2	-	hsat2_1_6(A2,A1,B)	q12
chr1	129362048	129362504	OP912406.2	-	hsat2_1_6(A2,A1,B)	q12
chr1	129363455	129363911	OP912406.2	-	hsat2_1_6(A2,A1,B)	q12
chr1	129364803	129365259	OP912406.2	-	hsat2_1_6(A2,A1,B)	q12
chr1	129366184	129366640	OP912406.2	-	hsat2_1_6(A2,A1,B)	q12
chr1	129367506	129367961	OP912406.2	-	hsat2_1_6(A2,A1,B)	q12
chr1	129368853	129369309	OP912406.2	-	hsat2_1_6(A2,A1,B)	q12
chr1	129370234	129370684	OP912406.2	-	hsat2_1_6(A2,A1,B)	q12
chr1	129371523	129371979	OP912406.2	-	hsat2_1_6(A2,A1,B)	q12
chr1	129373073	129373529	OP912406.2	-	hsat2_1_6(A2,A1,B)	q12
chr1	129374454	129374900	OP912406.2	-	hsat2_1_6(A2,A1,B)	q12
chr1	129375766	129376219	OP912406.2	-	hsat2_1_6(A2,A1,B)	q12
chr1	129376645	129377064	OP912406.2	-	hsat2_1_6(A2,A1,B)	q12
chr1	129377144	129377577	OP912406.2	-	hsat2_1_6(A2,A1,B)	q12
chr1	129378467	129378920	OP912406.2	-	hsat2_1_6(A2,A1,B)	q12
chr1	129380716	129381162	OP912406.2	-	hsat2_1_6(A2,A1,B)	q12
chr1	129382054	129382510	OP912406.2	-	hsat2_1_6(A2,A1,B)	q12
chr1	129383435	129383868	OP912406.2	-	hsat2_1_6(A2,A1,B)	q12
chr1	129384760	129385216	OP912406.2	-	hsat2_1_6(A2,A1,B)	q12
chr1	129386141	129386587	OP912406.2	-	hsat2_1_6(A2,A1,B)	q12
chr1	129387479	129387935	OP912406.2	-	hsat2_1_6(A2,A1,B)	q12
chr1	129388860	129389316	OP912406.2	-	hsat2_1_6(A2,A1,B)	q12
chr1	129390029	129390482	OP912406.2	-	hsat2_1_6(A2,A1,B)	q12
chr1	129391351	129391807	OP912406.2	-	hsat2_1_6(A2,A1,B)	q12
chr1	129392673	129393129	OP912406.2	-	hsat2_1_6(A2,A1,B)	q12
chr1	129393995	129394451	OP912406.2	-	hsat2_1_6(A2,A1,B)	q12
chr1	129395265	129395721	OP912406.2	-	hsat2_1_6(A2,A1,B)	q12
chr1	129396672	129397128	OP912406.2	-	hsat2_1_6(A2,A1,B)	q12
chr1	129398604	129399060	OP912406.2	-	hsat2_1_6(A2,A1,B)	q12
chr1	129399929	129400385	OP912406.2	-	hsat2_1_6(A2,A1,B)	q12
chr1	129401336	129401792	OP912406.2	-	hsat2_1_6(A2,A1,B)	q12
chr1	129402717	129403173	OP912406.2	-	hsat2_1_6(A2,A1,B)	q12
chr1	129404066	129404520	OP912406.2	-	hsat2_1_6(A2,A1,B)	q12
chr1	129405513	129405969	OP912406.2	-	hsat2_1_6(A2,A1,B)	q12
chr1	129406894	129407350	OP912406.2	-	hsat2_1_6(A2,A1,B)	q12
chr1	129408063	129408519	OP912406.2	-	hsat2_1_6(A2,A1,B)	q12
chr1	129409385	129409841	OP912406.2	-	hsat2_1_6(A2,A1,B)	q12
chr1	129410708	129411164	OP912406.2	-	hsat2_1_6(A2,A1,B)	q12
chr1	129412030	129412486	OP912406.2	-	hsat2_1_6(A2,A1,B)	q12
chr1	129413353	129413809	OP912406.2	-	hsat2_1_6(A2,A1,B)	q12
chr1	129414675	129415131	OP912406.2	-	hsat2_1_6(A2,A1,B)	q12
chr1	129415945	129416401	OP912406.2	-	hsat2_1_6(A2,A1,B)	q12
chr1	129417326	129417782	OP912406.2	-	hsat2_1_6(A2,A1,B)	q12
chr1	129418733	129419189	OP912406.2	-	hsat2_1_6(A2,A1,B)	q12
chr1	129420665	129421121	OP912406.2	-	hsat2_1_6(A2,A1,B)	q12
chr1	129421990	129422446	OP912406.2	-	hsat2_1_6(A2,A1,B)	q12
chr1	129423371	129423827	OP912406.2	-	hsat2_1_6(A2,A1,B)	q12
chr1	129424778	129425234	OP912406.2	-	hsat2_1_6(A2,A1,B)	q12
chr1	129426159	129426615	OP912406.2	-	hsat2_1_6(A2,A1,B)	q12
chr1	129427508	129427962	OP912406.2	-	hsat2_1_6(A2,A1,B)	q12
chr1	129428955	129429411	OP912406.2	-	hsat2_1_6(A2,A1,B)	q12
chr1	129430336	129430792	OP912406.2	-	hsat2_1_6(A2,A1,B)	q12
chr1	129431683	129432139	OP912406.2	-	hsat2_1_6(A2,A1,B)	q12
chr1	129433090	129433546	OP912406.2	-	hsat2_1_6(A2,A1,B)	q12
chr1	129435077	129435533	OP912406.2	-	hsat2_1_6(A2,A1,B)	q12
chr1	129436458	129436914	OP912406.2	-	hsat2_1_6(A2,A1,B)	q12
chr1	129437865	129438321	OP912406.2	-	hsat2_1_6(A2,A1,B)	q12
chr1	129439246	129439702	OP912406.2	-	hsat2_1_6(A2,A1,B)	q12
chr1	129440595	129441049	OP912406.2	-	hsat2_1_6(A2,A1,B)	q12
chr1	129442042	129442498	OP912406.2	-	hsat2_1_6(A2,A1,B)	q12
chr1	129443423	129443879	OP912406.2	-	hsat2_1_6(A2,A1,B)	q12
chr1	129444770	129445226	OP912406.2	-	hsat2_1_6(A2,A1,B)	q12
chr1	129446177	129446633	OP912406.2	-	hsat2_1_6(A2,A1,B)	q12
chr1	129448109	129448565	OP912406.2	-	hsat2_1_6(A2,A1,B)	q12
chr1	129449457	129449919	OP912406.2	-	hsat2_1_6(A2,A1,B)	q12
chr1	129449832	129450288	OP912406.2	-	hsat2_1_6(A2,A1,B)	q12
chr1	129451238	129451700	OP912406.2	-	hsat2_1_6(A2,A1,B)	q12
chr1	129451613	129452069	OP912406.2	-	hsat2_1_6(A2,A1,B)	q12
chr1	129452993	129453448	OP912406.2	-	hsat2_1_6(A2,A1,B)	q12
chr1	129454398	129454854	OP912406.2	-	hsat2_1_6(A2,A1,B)	q12
chr1	129455804	129456266	OP912406.2	-	hsat2_1_6(A2,A1,B)	q12
chr1	129456179	129456635	OP912406.2	-	hsat2_1_6(A2,A1,B)	q12
chr1	129457559	129458014	OP912406.2	-	hsat2_1_6(A2,A1,B)	q12
chr1	129458964	129459420	OP912406.2	-	hsat2_1_6(A2,A1,B)	q12
chr1	129460370	129460832	OP912406.2	-	hsat2_1_6(A2,A1,B)	q12
chr1	129460745	129461201	OP912406.2	-	hsat2_1_6(A2,A1,B)	q12
chr1	129462125	129462581	OP912406.2	-	hsat2_1_6(A2,A1,B)	q12
chr1	129463531	129463987	OP912406.2	-	hsat2_1_6(A2,A1,B)	q12
chr1	129464911	129465367	OP912406.2	-	hsat2_1_6(A2,A1,B)	q12
chr1	129466258	129466714	OP912406.2	-	hsat2_1_6(A2,A1,B)	q12
chr1	129467664	129468120	OP912406.2	-	hsat2_1_6(A2,A1,B)	q12
chr1	129469045	129469501	OP912406.2	-	hsat2_1_6(A2,A1,B)	q12
chr1	129470392	129470848	OP912406.2	-	hsat2_1_6(A2,A1,B)	q12
chr1	129472461	129472917	OP912406.2	-	hsat2_1_6(A2,A1,B)	q12
chr1	129473841	129474297	OP912406.2	-	hsat2_1_6(A2,A1,B)	q12
chr1	129475910	129476366	OP912406.2	-	hsat2_1_6(A2,A1,B)	q12
chr1	129477291	129477747	OP912406.2	-	hsat2_1_6(A2,A1,B)	q12
chr1	129478672	129479128	OP912406.2	-	hsat2_1_6(A2,A1,B)	q12
chr1	129480052	129480508	OP912406.2	-	hsat2_1_6(A2,A1,B)	q12
chr1	129482121	129482577	OP912406.2	-	hsat2_1_6(A2,A1,B)	q12
chr1	129483502	129483958	OP912406.2	-	hsat2_1_6(A2,A1,B)	q12
chr1	129484909	129485365	OP912406.2	-	hsat2_1_6(A2,A1,B)	q12
chr1	129486315	129486771	OP912406.2	-	hsat2_1_6(A2,A1,B)	q12
chr1	129487722	129488178	OP912406.2	-	hsat2_1_6(A2,A1,B)	q12
chr1	129489103	129489559	OP912406.2	-	hsat2_1_6(A2,A1,B)	q12
chr1	129490484	129490940	OP912406.2	-	hsat2_1_6(A2,A1,B)	q12
chr1	129491865	129492321	OP912406.2	-	hsat2_1_6(A2,A1,B)	q12
chr1	129493272	129493728	OP912406.2	-	hsat2_1_6(A2,A1,B)	q12
chr1	129494678	129495134	OP912406.2	-	hsat2_1_6(A2,A1,B)	q12
chr1	129496085	129496541	OP912406.2	-	hsat2_1_6(A2,A1,B)	q12
chr1	129497492	129497948	OP912406.2	-	hsat2_1_6(A2,A1,B)	q12
chr1	129498899	129499355	OP912406.2	-	hsat2_1_6(A2,A1,B)	q12
chr1	129500305	129500761	OP912406.2	-	hsat2_1_6(A2,A1,B)	q12
chr1	129501711	129502167	OP912406.2	-	hsat2_1_6(A2,A1,B)	q12
chr1	129503117	129503573	OP912406.2	-	hsat2_1_6(A2,A1,B)	q12
chr1	129504085	129504541	OP912406.2	-	hsat2_1_6(A2,A1,B)	q12
chr1	129505432	129505888	OP912406.2	-	hsat2_1_6(A2,A1,B)	q12
chr1	129506597	129507050	OP912406.2	-	hsat2_1_6(A2,A1,B)	q12
chr1	129507941	129508397	OP912406.2	-	hsat2_1_6(A2,A1,B)	q12
chr1	129509322	129509778	OP912406.2	-	hsat2_1_6(A2,A1,B)	q12
chr1	129510670	129511126	OP912406.2	-	hsat2_1_6(A2,A1,B)	q12
chr1	129512051	129512507	OP912406.2	-	hsat2_1_6(A2,A1,B)	q12
chr1	129513398	129513854	OP912406.2	-	hsat2_1_6(A2,A1,B)	q12
chr1	129514778	129515234	OP912406.2	-	hsat2_1_6(A2,A1,B)	q12
chr1	129516125	129516581	OP912406.2	-	hsat2_1_6(A2,A1,B)	q12
chr1	129517506	129517959	OP912406.2	-	hsat2_1_6(A2,A1,B)	q12
chr1	129518847	129519303	OP912406.2	-	hsat2_1_6(A2,A1,B)	q12
chr1	129520254	129520710	OP912406.2	-	hsat2_1_6(A2,A1,B)	q12
chr1	129521635	129522091	OP912406.2	-	hsat2_1_6(A2,A1,B)	q12
chr1	129522073	129522512	OP912406.2	-	hsat2_1_6(A2,A1,B)	q12
chr1	129522982	129523438	OP912406.2	-	hsat2_1_6(A2,A1,B)	q12
chr1	129524362	129524818	OP912406.2	-	hsat2_1_6(A2,A1,B)	q12
chr1	129525709	129526165	OP912406.2	-	hsat2_1_6(A2,A1,B)	q12
chr1	129527090	129527543	OP912406.2	-	hsat2_1_6(A2,A1,B)	q12
chr1	129528431	129528887	OP912406.2	-	hsat2_1_6(A2,A1,B)	q12
chr1	129529838	129530294	OP912406.2	-	hsat2_1_6(A2,A1,B)	q12
chr1	129531245	129531701	OP912406.2	-	hsat2_1_6(A2,A1,B)	q12
chr1	129532652	129533108	OP912406.2	-	hsat2_1_6(A2,A1,B)	q12
chr1	129534059	129534515	OP912406.2	-	hsat2_1_6(A2,A1,B)	q12
chr1	129535466	129535922	OP912406.2	-	hsat2_1_6(A2,A1,B)	q12
chr1	129536873	129537329	OP912406.2	-	hsat2_1_6(A2,A1,B)	q12
chr1	129538280	129538740	OP912406.2	-	hsat2_1_6(A2,A1,B)	q12
chr1	129539687	129540143	OP912406.2	-	hsat2_1_6(A2,A1,B)	q12
chr1	129541068	129541521	OP912406.2	-	hsat2_1_6(A2,A1,B)	q12
chr1	129542426	129542886	OP912406.2	-	hsat2_1_6(A2,A1,B)	q12
chr1	129543308	129543727	OP912406.2	-	hsat2_1_6(A2,A1,B)	q12
chr1	129543807	129544263	OP912406.2	-	hsat2_1_6(A2,A1,B)	q12
chr1	129544802	129545221	OP912406.2	-	hsat2_1_6(A2,A1,B)	q12
chr1	129546112	129546568	OP912406.2	-	hsat2_1_6(A2,A1,B)	q12
chr1	129547519	129547975	OP912406.2	-	hsat2_1_6(A2,A1,B)	q12
chr1	129548925	129549380	OP912406.2	-	hsat2_1_6(A2,A1,B)	q12
chr1	129550246	129550701	OP912406.2	-	hsat2_1_6(A2,A1,B)	q12
chr1	129551593	129552049	OP912406.2	-	hsat2_1_6(A2,A1,B)	q12
chr1	129553000	129553456	OP912406.2	-	hsat2_1_6(A2,A1,B)	q12
chr1	129554380	129554826	OP912406.2	-	hsat2_1_6(A2,A1,B)	q12
chr1	129555717	129556173	OP912406.2	-	hsat2_1_6(A2,A1,B)	q12
chr1	129557121	129557577	OP912406.2	-	hsat2_1_6(A2,A1,B)	q12
chr1	129558502	129558958	OP912406.2	-	hsat2_1_6(A2,A1,B)	q12
chr1	129559823	129560276	OP912406.2	-	hsat2_1_6(A2,A1,B)	q12
chr1	129561204	129561660	OP912406.2	-	hsat2_1_6(A2,A1,B)	q12
chr1	129562552	129563005	OP912406.2	-	hsat2_1_6(A2,A1,B)	q12
chr1	129563933	129564379	OP912406.2	-	hsat2_1_6(A2,A1,B)	q12
chr1	129565304	129565757	OP912406.2	-	hsat2_1_6(A2,A1,B)	q12
chr1	129566648	129567104	OP912406.2	-	hsat2_1_6(A2,A1,B)	q12
chr1	129568054	129568510	OP912406.2	-	hsat2_1_6(A2,A1,B)	q12
chr1	129569435	129569891	OP912406.2	-	hsat2_1_6(A2,A1,B)	q12
chr1	129570782	129571238	OP912406.2	-	hsat2_1_6(A2,A1,B)	q12
chr1	129572163	129572619	OP912406.2	-	hsat2_1_6(A2,A1,B)	q12
chr1	129573511	129573967	OP912406.2	-	hsat2_1_6(A2,A1,B)	q12
chr1	129574917	129575373	OP912406.2	-	hsat2_1_6(A2,A1,B)	q12
chr1	129576298	129576754	OP912406.2	-	hsat2_1_6(A2,A1,B)	q12
chr1	129577646	129578102	OP912406.2	-	hsat2_1_6(A2,A1,B)	q12
chr1	129579026	129579482	OP912406.2	-	hsat2_1_6(A2,A1,B)	q12
chr1	129580374	129580830	OP912406.2	-	hsat2_1_6(A2,A1,B)	q12
chr1	129581780	129582236	OP912406.2	-	hsat2_1_6(A2,A1,B)	q12
chr1	129583161	129583617	OP912406.2	-	hsat2_1_6(A2,A1,B)	q12
chr1	129584508	129584964	OP912406.2	-	hsat2_1_6(A2,A1,B)	q12
chr1	129585889	129586345	OP912406.2	-	hsat2_1_6(A2,A1,B)	q12
chr1	129587296	129587752	OP912406.2	-	hsat2_1_6(A2,A1,B)	q12
chr1	129588677	129589133	OP912406.2	-	hsat2_1_6(A2,A1,B)	q12
chr1	129590083	129590539	OP912406.2	-	hsat2_1_6(A2,A1,B)	q12
chr1	129591464	129591920	OP912406.2	-	hsat2_1_6(A2,A1,B)	q12
chr1	129592870	129593326	OP912406.2	-	hsat2_1_6(A2,A1,B)	q12
chr1	129594251	129594707	OP912406.2	-	hsat2_1_6(A2,A1,B)	q12
chr1	129595598	129596054	OP912406.2	-	hsat2_1_6(A2,A1,B)	q12
chr1	129596979	129597435	OP912406.2	-	hsat2_1_6(A2,A1,B)	q12
chr1	129598327	129598783	OP912406.2	-	hsat2_1_6(A2,A1,B)	q12
chr1	129599682	129600138	OP912406.2	-	hsat2_1_6(A2,A1,B)	q12
chr1	129601003	129601459	OP912406.2	-	hsat2_1_6(A2,A1,B)	q12
chr1	129602384	129602837	OP912406.2	-	hsat2_1_6(A2,A1,B)	q12
chr1	129603703	129604159	OP912406.2	-	hsat2_1_6(A2,A1,B)	q12
chr1	129605050	129605506	OP912406.2	-	hsat2_1_6(A2,A1,B)	q12
chr1	129606405	129606861	OP912406.2	-	hsat2_1_6(A2,A1,B)	q12
chr1	129607726	129608182	OP912406.2	-	hsat2_1_6(A2,A1,B)	q12
chr1	129609107	129609560	OP912406.2	-	hsat2_1_6(A2,A1,B)	q12
chr1	129610426	129610882	OP912406.2	-	hsat2_1_6(A2,A1,B)	q12
chr1	129611832	129612288	OP912406.2	-	hsat2_1_6(A2,A1,B)	q12
chr1	129613213	129613669	OP912406.2	-	hsat2_1_6(A2,A1,B)	q12
chr1	129614534	129614990	OP912406.2	-	hsat2_1_6(A2,A1,B)	q12
chr1	129615889	129616345	OP912406.2	-	hsat2_1_6(A2,A1,B)	q12
chr1	129617210	129617666	OP912406.2	-	hsat2_1_6(A2,A1,B)	q12
chr1	129618591	129619044	OP912406.2	-	hsat2_1_6(A2,A1,B)	q12
chr1	129619910	129620366	OP912406.2	-	hsat2_1_6(A2,A1,B)	q12
chr1	129621316	129621772	OP912406.2	-	hsat2_1_6(A2,A1,B)	q12
chr1	129622697	129623153	OP912406.2	-	hsat2_1_6(A2,A1,B)	q12
chr1	129624017	129624473	OP912406.2	-	hsat2_1_6(A2,A1,B)	q12
chr1	129625372	129625828	OP912406.2	-	hsat2_1_6(A2,A1,B)	q12
chr1	129626693	129627149	OP912406.2	-	hsat2_1_6(A2,A1,B)	q12
chr1	129628074	129628527	OP912406.2	-	hsat2_1_6(A2,A1,B)	q12
chr1	129629393	129629849	OP912406.2	-	hsat2_1_6(A2,A1,B)	q12
chr1	129630799	129631255	OP912406.2	-	hsat2_1_6(A2,A1,B)	q12
chr1	129631972	129632428	OP912406.2	-	hsat2_1_6(A2,A1,B)	q12
chr1	129633319	129633775	OP912406.2	-	hsat2_1_6(A2,A1,B)	q12
chr1	129634725	129635181	OP912406.2	-	hsat2_1_6(A2,A1,B)	q12
chr1	129636131	129636587	OP912406.2	-	hsat2_1_6(A2,A1,B)	q12
chr1	129637537	129637993	OP912406.2	-	hsat2_1_6(A2,A1,B)	q12
chr1	129638943	129639399	OP912406.2	-	hsat2_1_6(A2,A1,B)	q12
chr1	129640324	129640780	OP912406.2	-	hsat2_1_6(A2,A1,B)	q12
chr1	129641683	129642139	OP912406.2	-	hsat2_1_6(A2,A1,B)	q12
chr1	129643064	129643520	OP912406.2	-	hsat2_1_6(A2,A1,B)	q12
chr1	129644363	129644818	OP912406.2	-	hsat2_1_6(A2,A1,B)	q12
chr1	129647061	129647516	OP912406.2	-	hsat2_1_6(A2,A1,B)	q12
chr1	129651151	129651606	OP912406.2	-	hsat2_1_6(A2,A1,B)	q12
chr1	129654773	129655228	OP912406.2	-	hsat2_1_6(A2,A1,B)	q12
chr1	129657472	129657927	OP912406.2	-	hsat2_1_6(A2,A1,B)	q12
chr1	129658506	129658933	OP912406.2	-	hsat2_1_6(A2,A1,B)	q12
chr1	129662271	129662726	OP912406.2	-	hsat2_1_6(A2,A1,B)	q12
chr1	129664047	129664502	OP912406.2	-	hsat2_1_6(A2,A1,B)	q12
chr1	129665822	129666277	OP912406.2	-	hsat2_1_6(A2,A1,B)	q12
chr1	129667572	129668027	OP912406.2	-	hsat2_1_6(A2,A1,B)	q12
chr1	129668880	129669335	OP912406.2	-	hsat2_1_6(A2,A1,B)	q12
chr1	129669914	129670341	OP912406.2	-	hsat2_1_6(A2,A1,B)	q12
chr1	129672597	129673052	OP912406.2	-	hsat2_1_6(A2,A1,B)	q12
chr1	129674372	129674827	OP912406.2	-	hsat2_1_6(A2,A1,B)	q12
chr1	129676606	129677061	OP912406.2	-	hsat2_1_6(A2,A1,B)	q12
chr1	129678382	129678837	OP912406.2	-	hsat2_1_6(A2,A1,B)	q12
chr1	129680625	129681080	OP912406.2	-	hsat2_1_6(A2,A1,B)	q12
chr1	129682865	129683320	OP912406.2	-	hsat2_1_6(A2,A1,B)	q12
chr1	129685108	129685563	OP912406.2	-	hsat2_1_6(A2,A1,B)	q12
chr1	129687348	129687803	OP912406.2	-	hsat2_1_6(A2,A1,B)	q12
chr1	129689124	129689579	OP912406.2	-	hsat2_1_6(A2,A1,B)	q12
chr1	129691364	129691819	OP912406.2	-	hsat2_1_6(A2,A1,B)	q12
chr1	129693140	129693595	OP912406.2	-	hsat2_1_6(A2,A1,B)	q12
chr1	129695380	129695835	OP912406.2	-	hsat2_1_6(A2,A1,B)	q12
chr1	129697156	129697611	OP912406.2	-	hsat2_1_6(A2,A1,B)	q12
chr1	129698932	129699387	OP912406.2	-	hsat2_1_6(A2,A1,B)	q12
chr1	129700406	129700835	OP912406.2	-	hsat2_1_6(A2,A1,B)	q12
chr1	129702620	129703075	OP912406.2	-	hsat2_1_6(A2,A1,B)	q12
chr1	129704278	129704733	OP912406.2	-	hsat2_1_6(A2,A1,B)	q12
chr1	129706519	129706974	OP912406.2	-	hsat2_1_6(A2,A1,B)	q12
chr1	129708292	129708747	OP912406.2	-	hsat2_1_6(A2,A1,B)	q12
chr1	129710532	129710987	OP912406.2	-	hsat2_1_6(A2,A1,B)	q12
chr1	129712772	129713227	OP912406.2	-	hsat2_1_6(A2,A1,B)	q12
chr1	129715003	129715458	OP912406.2	-	hsat2_1_6(A2,A1,B)	q12
chr1	129717246	129717701	OP912406.2	-	hsat2_1_6(A2,A1,B)	q12
chr1	129719023	129719478	OP912406.2	-	hsat2_1_6(A2,A1,B)	q12
chr1	129720799	129721251	OP912406.2	-	hsat2_1_6(A2,A1,B)	q12
chr1	129722893	129723348	OP912406.2	-	hsat2_1_6(A2,A1,B)	q12
chr1	129725368	129725823	OP912406.2	-	hsat2_1_6(A2,A1,B)	q12
chr1	129727291	129727746	OP912406.2	-	hsat2_1_6(A2,A1,B)	q12
chr1	129729066	129729521	OP912406.2	-	hsat2_1_6(A2,A1,B)	q12
chr1	129730374	129730829	OP912406.2	-	hsat2_1_6(A2,A1,B)	q12
chr1	129732297	129732752	OP912406.2	-	hsat2_1_6(A2,A1,B)	q12
chr1	129734515	129734970	OP912406.2	-	hsat2_1_6(A2,A1,B)	q12
chr1	129736314	129736769	OP912406.2	-	hsat2_1_6(A2,A1,B)	q12
chr1	129738029	129738470	OP912406.2	-	hsat2_1_6(A2,A1,B)	q12
chr1	129739768	129740223	OP912406.2	-	hsat2_1_6(A2,A1,B)	q12
chr1	129741690	129742145	OP912406.2	-	hsat2_1_6(A2,A1,B)	q12
chr1	129743151	129743606	OP912406.2	-	hsat2_1_6(A2,A1,B)	q12
chr1	129744927	129745382	OP912406.2	-	hsat2_1_6(A2,A1,B)	q12
chr1	129746703	129747158	OP912406.2	-	hsat2_1_6(A2,A1,B)	q12
chr1	129748455	129748910	OP912406.2	-	hsat2_1_6(A2,A1,B)	q12
chr1	129750672	129751127	OP912406.2	-	hsat2_1_6(A2,A1,B)	q12
chr1	129752916	129753371	OP912406.2	-	hsat2_1_6(A2,A1,B)	q12
chr1	129754692	129755148	OP912406.2	-	hsat2_1_6(A2,A1,B)	q12
chr1	129757356	129757811	OP912406.2	-	hsat2_1_6(A2,A1,B)	q12
chr1	129759109	129759564	OP912406.2	-	hsat2_1_6(A2,A1,B)	q12
chr1	129760417	129760872	OP912406.2	-	hsat2_1_6(A2,A1,B)	q12
chr1	129762193	129762648	OP912406.2	-	hsat2_1_6(A2,A1,B)	q12
chr1	129762630	129763054	OP912406.2	-	hsat2_1_6(A2,A1,B)	q12
chr1	129763969	129764436	OP912406.2	-	hsat2_1_6(A2,A1,B)	q12
chr1	129765288	129765743	OP912406.2	-	hsat2_1_6(A2,A1,B)	q12
chr1	129765725	129766149	OP912406.2	-	hsat2_1_6(A2,A1,B)	q12
chr1	129767064	129767519	OP912406.2	-	hsat2_1_6(A2,A1,B)	q12
chr1	129768987	129769442	OP912406.2	-	hsat2_1_6(A2,A1,B)	q12
chr1	129771208	129771663	OP912406.2	-	hsat2_1_6(A2,A1,B)	q12
chr1	129773131	129773586	OP912406.2	-	hsat2_1_6(A2,A1,B)	q12
chr1	129775349	129775804	OP912406.2	-	hsat2_1_6(A2,A1,B)	q12
chr1	129777125	129777580	OP912406.2	-	hsat2_1_6(A2,A1,B)	q12
chr1	129778840	129779258	OP912406.2	-	hsat2_1_6(A2,A1,B)	q12
chr1	129780555	129781010	OP912406.2	-	hsat2_1_6(A2,A1,B)	q12
chr1	129782327	129782782	OP912406.2	-	hsat2_1_6(A2,A1,B)	q12
chr1	129784103	129784558	OP912406.2	-	hsat2_1_6(A2,A1,B)	q12
chr1	129785875	129786330	OP912406.2	-	hsat2_1_6(A2,A1,B)	q12
chr1	129787651	129788106	OP912406.2	-	hsat2_1_6(A2,A1,B)	q12
chr1	129789427	129789882	OP912406.2	-	hsat2_1_6(A2,A1,B)	q12
chr1	129791203	129791658	OP912406.2	-	hsat2_1_6(A2,A1,B)	q12
chr1	129792975	129793430	OP912406.2	-	hsat2_1_6(A2,A1,B)	q12
chr1	129794751	129795206	OP912406.2	-	hsat2_1_6(A2,A1,B)	q12
chr1	129796527	129796982	OP912406.2	-	hsat2_1_6(A2,A1,B)	q12
chr1	129798303	129798758	OP912406.2	-	hsat2_1_6(A2,A1,B)	q12
chr1	129800547	129801002	OP912406.2	-	hsat2_1_6(A2,A1,B)	q12
chr1	129802323	129802778	OP912406.2	-	hsat2_1_6(A2,A1,B)	q12
chr1	129804099	129804554	OP912406.2	-	hsat2_1_6(A2,A1,B)	q12
chr1	129805875	129806330	OP912406.2	-	hsat2_1_6(A2,A1,B)	q12
chr1	129807651	129808106	OP912406.2	-	hsat2_1_6(A2,A1,B)	q12
chr1	129809423	129809878	OP912406.2	-	hsat2_1_6(A2,A1,B)	q12
chr1	129811199	129811654	OP912406.2	-	hsat2_1_6(A2,A1,B)	q12
chr1	129812975	129813430	OP912406.2	-	hsat2_1_6(A2,A1,B)	q12
chr1	129814751	129815206	OP912406.2	-	hsat2_1_6(A2,A1,B)	q12
chr1	129816527	129816982	OP912406.2	-	hsat2_1_6(A2,A1,B)	q12
chr1	129818303	129818756	OP912406.2	-	hsat2_1_6(A2,A1,B)	q12
chr1	129820053	129820508	OP912406.2	-	hsat2_1_6(A2,A1,B)	q12
chr1	129821829	129822284	OP912406.2	-	hsat2_1_6(A2,A1,B)	q12
chr1	129823605	129824058	OP912406.2	-	hsat2_1_6(A2,A1,B)	q12
chr1	129825379	129825834	OP912406.2	-	hsat2_1_6(A2,A1,B)	q12
chr1	129827155	129827610	OP912406.2	-	hsat2_1_6(A2,A1,B)	q12
chr1	129829546	129830001	OP912406.2	-	hsat2_1_6(A2,A1,B)	q12
chr1	129831322	129831777	OP912406.2	-	hsat2_1_6(A2,A1,B)	q12
chr1	129833098	129833553	OP912406.2	-	hsat2_1_6(A2,A1,B)	q12
chr1	129834874	129835329	OP912406.2	-	hsat2_1_6(A2,A1,B)	q12
chr1	129836650	129837105	OP912406.2	-	hsat2_1_6(A2,A1,B)	q12
chr1	129838426	129838881	OP912406.2	-	hsat2_1_6(A2,A1,B)	q12
chr1	129839728	129840145	OP912406.2	-	hsat2_1_6(A2,A1,B)	q12
chr1	129840202	129840657	OP912406.2	-	hsat2_1_6(A2,A1,B)	q12
chr1	129841979	129842434	OP912406.2	-	hsat2_1_6(A2,A1,B)	q12
chr1	129843755	129844210	OP912406.2	-	hsat2_1_6(A2,A1,B)	q12
chr1	129845531	129845986	OP912406.2	-	hsat2_1_6(A2,A1,B)	q12
chr1	129847307	129847762	OP912406.2	-	hsat2_1_6(A2,A1,B)	q12
chr1	129849083	129849538	OP912406.2	-	hsat2_1_6(A2,A1,B)	q12
chr1	129850859	129851314	OP912406.2	-	hsat2_1_6(A2,A1,B)	q12
chr1	129852636	129853091	OP912406.2	-	hsat2_1_6(A2,A1,B)	q12
chr1	129854412	129854867	OP912406.2	-	hsat2_1_6(A2,A1,B)	q12
chr1	129856188	129856643	OP912406.2	-	hsat2_1_6(A2,A1,B)	q12
chr1	129857964	129858419	OP912406.2	-	hsat2_1_6(A2,A1,B)	q12
chr1	129859740	129860195	OP912406.2	-	hsat2_1_6(A2,A1,B)	q12
chr1	129861516	129861971	OP912406.2	-	hsat2_1_6(A2,A1,B)	q12
chr1	129863292	129863747	OP912406.2	-	hsat2_1_6(A2,A1,B)	q12
chr1	129864594	129865011	OP912406.2	-	hsat2_1_6(A2,A1,B)	q12
chr1	129865068	129865523	OP912406.2	-	hsat2_1_6(A2,A1,B)	q12
chr1	129866843	129867298	OP912406.2	-	hsat2_1_6(A2,A1,B)	q12
chr1	129868620	129869075	OP912406.2	-	hsat2_1_6(A2,A1,B)	q12
chr1	129870396	129870851	OP912406.2	-	hsat2_1_6(A2,A1,B)	q12
chr1	129872172	129872627	OP912406.2	-	hsat2_1_6(A2,A1,B)	q12
chr1	129873948	129874403	OP912406.2	-	hsat2_1_6(A2,A1,B)	q12
chr1	129875724	129876179	OP912406.2	-	hsat2_1_6(A2,A1,B)	q12
chr1	129877500	129877955	OP912406.2	-	hsat2_1_6(A2,A1,B)	q12
chr1	129879277	129879732	OP912406.2	-	hsat2_1_6(A2,A1,B)	q12
chr1	129881053	129881508	OP912406.2	-	hsat2_1_6(A2,A1,B)	q12
chr1	129882829	129883284	OP912406.2	-	hsat2_1_6(A2,A1,B)	q12
chr1	129884605	129885060	OP912406.2	-	hsat2_1_6(A2,A1,B)	q12
chr1	129886381	129886836	OP912406.2	-	hsat2_1_6(A2,A1,B)	q12
chr1	129888157	129888612	OP912406.2	-	hsat2_1_6(A2,A1,B)	q12
chr1	129889907	129890362	OP912406.2	-	hsat2_1_6(A2,A1,B)	q12
chr1	129891683	129892138	OP912406.2	-	hsat2_1_6(A2,A1,B)	q12
chr1	129894597	129895052	OP912406.2	-	hsat2_1_6(A2,A1,B)	q12
chr1	129896373	129896828	OP912406.2	-	hsat2_1_6(A2,A1,B)	q12
chr1	129898149	129898604	OP912406.2	-	hsat2_1_6(A2,A1,B)	q12
chr1	129899925	129900380	OP912406.2	-	hsat2_1_6(A2,A1,B)	q12
chr1	129901233	129901688	OP912406.2	-	hsat2_1_6(A2,A1,B)	q12
chr1	129903032	129903487	OP912406.2	-	hsat2_1_6(A2,A1,B)	q12
chr1	129904808	129905263	OP912406.2	-	hsat2_1_6(A2,A1,B)	q12
chr1	129905389	129905832	OP912406.2	-	hsat2_1_6(A2,A1,B)	q12
chr1	129907051	129907506	OP912406.2	-	hsat2_1_6(A2,A1,B)	q12
chr1	129908827	129909282	OP912406.2	-	hsat2_1_6(A2,A1,B)	q12
chr1	129910603	129911058	OP912406.2	-	hsat2_1_6(A2,A1,B)	q12
chr1	129911184	129911627	OP912406.2	-	hsat2_1_6(A2,A1,B)	q12
chr1	129912846	129913301	OP912406.2	-	hsat2_1_6(A2,A1,B)	q12
chr1	129914622	129915077	OP912406.2	-	hsat2_1_6(A2,A1,B)	q12
chr1	129916398	129916853	OP912406.2	-	hsat2_1_6(A2,A1,B)	q12
chr1	129918174	129918629	OP912406.2	-	hsat2_1_6(A2,A1,B)	q12
chr1	129919482	129919937	OP912406.2	-	hsat2_1_6(A2,A1,B)	q12
chr1	129921281	129921736	OP912406.2	-	hsat2_1_6(A2,A1,B)	q12
chr1	129923524	129923979	OP912406.2	-	hsat2_1_6(A2,A1,B)	q12
chr1	129924105	129924548	OP912406.2	-	hsat2_1_6(A2,A1,B)	q12
chr1	129925765	129926220	OP912406.2	-	hsat2_1_6(A2,A1,B)	q12
chr1	129927540	129927995	OP912406.2	-	hsat2_1_6(A2,A1,B)	q12
chr1	129929463	129929918	OP912406.2	-	hsat2_1_6(A2,A1,B)	q12
chr1	129931238	129931693	OP912406.2	-	hsat2_1_6(A2,A1,B)	q12
chr1	129932546	129933001	OP912406.2	-	hsat2_1_6(A2,A1,B)	q12
chr1	129935232	129935687	OP912406.2	-	hsat2_1_6(A2,A1,B)	q12
chr1	129937008	129937463	OP912406.2	-	hsat2_1_6(A2,A1,B)	q12
chr1	129938929	129939384	OP912406.2	-	hsat2_1_6(A2,A1,B)	q12
chr1	129941173	129941628	OP912406.2	-	hsat2_1_6(A2,A1,B)	q12
chr1	129943859	129944314	OP912406.2	-	hsat2_1_6(A2,A1,B)	q12
chr1	129945635	129946090	OP912406.2	-	hsat2_1_6(A2,A1,B)	q12
chr1	129947879	129948334	OP912406.2	-	hsat2_1_6(A2,A1,B)	q12
chr1	129950565	129951020	OP912406.2	-	hsat2_1_6(A2,A1,B)	q12
chr1	129952341	129952796	OP912406.2	-	hsat2_1_6(A2,A1,B)	q12
chr1	129954262	129954717	OP912406.2	-	hsat2_1_6(A2,A1,B)	q12
chr1	129957416	129957871	OP912406.2	-	hsat2_1_6(A2,A1,B)	q12
chr1	129959192	129959647	OP912406.2	-	hsat2_1_6(A2,A1,B)	q12
chr1	129960967	129961422	OP912406.2	-	hsat2_1_6(A2,A1,B)	q12
chr1	129962742	129963197	OP912406.2	-	hsat2_1_6(A2,A1,B)	q12
chr1	129964050	129964505	OP912406.2	-	hsat2_1_6(A2,A1,B)	q12
chr1	129965358	129965813	OP912406.2	-	hsat2_1_6(A2,A1,B)	q12
chr1	129967133	129967588	OP912406.2	-	hsat2_1_6(A2,A1,B)	q12
chr1	129968441	129968896	OP912406.2	-	hsat2_1_6(A2,A1,B)	q12
chr1	129970216	129970671	OP912406.2	-	hsat2_1_6(A2,A1,B)	q12
chr1	129971991	129972446	OP912406.2	-	hsat2_1_6(A2,A1,B)	q12
chr1	129973299	129973754	OP912406.2	-	hsat2_1_6(A2,A1,B)	q12
chr1	129974607	129975062	OP912406.2	-	hsat2_1_6(A2,A1,B)	q12
chr1	129976848	129977303	OP912406.2	-	hsat2_1_6(A2,A1,B)	q12
chr1	129979091	129979546	OP912406.2	-	hsat2_1_6(A2,A1,B)	q12
chr1	129981800	129982255	OP912406.2	-	hsat2_1_6(A2,A1,B)	q12
chr1	129984043	129984498	OP912406.2	-	hsat2_1_6(A2,A1,B)	q12
chr1	129986283	129986738	OP912406.2	-	hsat2_1_6(A2,A1,B)	q12
chr1	129987591	129988046	OP912406.2	-	hsat2_1_6(A2,A1,B)	q12
chr1	129989832	129990287	OP912406.2	-	hsat2_1_6(A2,A1,B)	q12
chr1	129991608	129992063	OP912406.2	-	hsat2_1_6(A2,A1,B)	q12
chr1	129992915	129993370	OP912406.2	-	hsat2_1_6(A2,A1,B)	q12
chr1	129995133	129995588	OP912406.2	-	hsat2_1_6(A2,A1,B)	q12
chr1	129997377	129997832	OP912406.2	-	hsat2_1_6(A2,A1,B)	q12
chr1	129999153	129999608	OP912406.2	-	hsat2_1_6(A2,A1,B)	q12
chr1	130001808	130002263	OP912406.2	-	hsat2_1_6(A2,A1,B)	q12
chr1	130004494	130004949	OP912406.2	-	hsat2_1_6(A2,A1,B)	q12
chr1	130006417	130006872	OP912406.2	-	hsat2_1_6(A2,A1,B)	q12
chr1	130008192	130008647	OP912406.2	-	hsat2_1_6(A2,A1,B)	q12
chr1	130009500	130009955	OP912406.2	-	hsat2_1_6(A2,A1,B)	q12
chr1	130011276	130011731	OP912406.2	-	hsat2_1_6(A2,A1,B)	q12
chr1	130012443	130012768	OP912406.2	-	hsat2_1_6(A2,A1,B)	q12
chr1	130013530	130013985	OP912406.2	-	hsat2_1_6(A2,A1,B)	q12
chr1	130013967	130014391	OP912406.2	-	hsat2_1_6(A2,A1,B)	q12
chr1	130015771	130016226	OP912406.2	-	hsat2_1_6(A2,A1,B)	q12
chr1	130017546	130018001	OP912406.2	-	hsat2_1_6(A2,A1,B)	q12
chr1	130019786	130020241	OP912406.2	-	hsat2_1_6(A2,A1,B)	q12
chr1	130021094	130021549	OP912406.2	-	hsat2_1_6(A2,A1,B)	q12
chr1	130023335	130023790	OP912406.2	-	hsat2_1_6(A2,A1,B)	q12
chr1	130025111	130025566	OP912406.2	-	hsat2_1_6(A2,A1,B)	q12
chr1	130026418	130026873	OP912406.2	-	hsat2_1_6(A2,A1,B)	q12
chr1	130028636	130029091	OP912406.2	-	hsat2_1_6(A2,A1,B)	q12
chr1	130030880	130031335	OP912406.2	-	hsat2_1_6(A2,A1,B)	q12
chr1	130032656	130033111	OP912406.2	-	hsat2_1_6(A2,A1,B)	q12
chr1	130034874	130035329	OP912406.2	-	hsat2_1_6(A2,A1,B)	q12
chr1	130036182	130036637	OP912406.2	-	hsat2_1_6(A2,A1,B)	q12
chr1	130038426	130038881	OP912406.2	-	hsat2_1_6(A2,A1,B)	q12
chr1	130040201	130040656	OP912406.2	-	hsat2_1_6(A2,A1,B)	q12
chr1	130041509	130041964	OP912406.2	-	hsat2_1_6(A2,A1,B)	q12
chr1	130042817	130043272	OP912406.2	-	hsat2_1_6(A2,A1,B)	q12
chr1	130044593	130045048	OP912406.2	-	hsat2_1_6(A2,A1,B)	q12
chr1	130046837	130047292	OP912406.2	-	hsat2_1_6(A2,A1,B)	q12
chr1	130048145	130048600	OP912406.2	-	hsat2_1_6(A2,A1,B)	q12
chr1	130049453	130049908	OP912406.2	-	hsat2_1_6(A2,A1,B)	q12
chr1	130050761	130051216	OP912406.2	-	hsat2_1_6(A2,A1,B)	q12
chr1	130052069	130052524	OP912406.2	-	hsat2_1_6(A2,A1,B)	q12
chr1	130053822	130054277	OP912406.2	-	hsat2_1_6(A2,A1,B)	q12
chr1	130055107	130055562	OP912406.2	-	hsat2_1_6(A2,A1,B)	q12
chr1	130056860	130057315	OP912406.2	-	hsat2_1_6(A2,A1,B)	q12
chr1	130058613	130059068	OP912406.2	-	hsat2_1_6(A2,A1,B)	q12
chr1	130060389	130060844	OP912406.2	-	hsat2_1_6(A2,A1,B)	q12
chr1	130062142	130062597	OP912406.2	-	hsat2_1_6(A2,A1,B)	q12
chr1	130064386	130064841	OP912406.2	-	hsat2_1_6(A2,A1,B)	q12
chr1	130065671	130066126	OP912406.2	-	hsat2_1_6(A2,A1,B)	q12
chr1	130066979	130067434	OP912406.2	-	hsat2_1_6(A2,A1,B)	q12
chr1	130068287	130068742	OP912406.2	-	hsat2_1_6(A2,A1,B)	q12
chr1	130069595	130070050	OP912406.2	-	hsat2_1_6(A2,A1,B)	q12
chr1	130070903	130071358	OP912406.2	-	hsat2_1_6(A2,A1,B)	q12
chr1	130072656	130073111	OP912406.2	-	hsat2_1_6(A2,A1,B)	q12
chr1	130074432	130074887	OP912406.2	-	hsat2_1_6(A2,A1,B)	q12
chr1	130076208	130076663	OP912406.2	-	hsat2_1_6(A2,A1,B)	q12
chr1	130077984	130078439	OP912406.2	-	hsat2_1_6(A2,A1,B)	q12
chr1	130079760	130080215	OP912406.2	-	hsat2_1_6(A2,A1,B)	q12
chr1	130081536	130081991	OP912406.2	-	hsat2_1_6(A2,A1,B)	q12
chr1	130083312	130083767	OP912406.2	-	hsat2_1_6(A2,A1,B)	q12
chr1	130085088	130085543	OP912406.2	-	hsat2_1_6(A2,A1,B)	q12
chr1	130086864	130087319	OP912406.2	-	hsat2_1_6(A2,A1,B)	q12
chr1	130088640	130089095	OP912406.2	-	hsat2_1_6(A2,A1,B)	q12
chr1	130090417	130090872	OP912406.2	-	hsat2_1_6(A2,A1,B)	q12
chr1	130092193	130092648	OP912406.2	-	hsat2_1_6(A2,A1,B)	q12
chr1	130093969	130094424	OP912406.2	-	hsat2_1_6(A2,A1,B)	q12
chr1	130095745	130096200	OP912406.2	-	hsat2_1_6(A2,A1,B)	q12
chr1	130097521	130097976	OP912406.2	-	hsat2_1_6(A2,A1,B)	q12
chr1	130099298	130099753	OP912406.2	-	hsat2_1_6(A2,A1,B)	q12
chr1	130101542	130101997	OP912406.2	-	hsat2_1_6(A2,A1,B)	q12
chr1	130103318	130103773	OP912406.2	-	hsat2_1_6(A2,A1,B)	q12
chr1	130105094	130105549	OP912406.2	-	hsat2_1_6(A2,A1,B)	q12
chr1	130106870	130107325	OP912406.2	-	hsat2_1_6(A2,A1,B)	q12
chr1	130108646	130109101	OP912406.2	-	hsat2_1_6(A2,A1,B)	q12
chr1	130110422	130110877	OP912406.2	-	hsat2_1_6(A2,A1,B)	q12
chr1	130112198	130112653	OP912406.2	-	hsat2_1_6(A2,A1,B)	q12
chr1	130113974	130114429	OP912406.2	-	hsat2_1_6(A2,A1,B)	q12
chr1	130115750	130116205	OP912406.2	-	hsat2_1_6(A2,A1,B)	q12
chr1	130117526	130117981	OP912406.2	-	hsat2_1_6(A2,A1,B)	q12
chr1	130119302	130119757	OP912406.2	-	hsat2_1_6(A2,A1,B)	q12
chr1	130121078	130121533	OP912406.2	-	hsat2_1_6(A2,A1,B)	q12
chr1	130122841	130123296	OP912406.2	-	hsat2_1_6(A2,A1,B)	q12
chr1	130124806	130125237	OP912406.2	-	hsat2_1_6(A2,A1,B)	q12
chr1	130125059	130125514	OP912406.2	-	hsat2_1_6(A2,A1,B)	q12
chr1	130126367	130126822	OP912406.2	-	hsat2_1_6(A2,A1,B)	q12
chr1	130128143	130128598	OP912406.2	-	hsat2_1_6(A2,A1,B)	q12
chr1	130129919	130130374	OP912406.2	-	hsat2_1_6(A2,A1,B)	q12
chr1	130132138	130132593	OP912406.2	-	hsat2_1_6(A2,A1,B)	q12
chr1	130133446	130133901	OP912406.2	-	hsat2_1_6(A2,A1,B)	q12
chr1	130135221	130135676	OP912406.2	-	hsat2_1_6(A2,A1,B)	q12
chr1	130136997	130137452	OP912406.2	-	hsat2_1_6(A2,A1,B)	q12
chr1	130138305	130138760	OP912406.2	-	hsat2_1_6(A2,A1,B)	q12
chr1	130140549	130141004	OP912406.2	-	hsat2_1_6(A2,A1,B)	q12
chr1	130142302	130142757	OP912406.2	-	hsat2_1_6(A2,A1,B)	q12
chr1	130144078	130144533	OP912406.2	-	hsat2_1_6(A2,A1,B)	q12
chr1	130145854	130146309	OP912406.2	-	hsat2_1_6(A2,A1,B)	q12
chr1	130147630	130148085	OP912406.2	-	hsat2_1_6(A2,A1,B)	q12
chr1	130149406	130149861	OP912406.2	-	hsat2_1_6(A2,A1,B)	q12
chr1	130151182	130151637	OP912406.2	-	hsat2_1_6(A2,A1,B)	q12
chr1	130153400	130153855	OP912406.2	-	hsat2_1_6(A2,A1,B)	q12
chr1	130155644	130156099	OP912406.2	-	hsat2_1_6(A2,A1,B)	q12
chr1	130157419	130157874	OP912406.2	-	hsat2_1_6(A2,A1,B)	q12
chr1	130159614	130160069	OP912406.2	-	hsat2_1_6(A2,A1,B)	q12
chr1	130160922	130161377	OP912406.2	-	hsat2_1_6(A2,A1,B)	q12
chr1	130162230	130162685	OP912406.2	-	hsat2_1_6(A2,A1,B)	q12
chr1	130164006	130164461	OP912406.2	-	hsat2_1_6(A2,A1,B)	q12
chr1	130165782	130166237	OP912406.2	-	hsat2_1_6(A2,A1,B)	q12
chr1	130167090	130167545	OP912406.2	-	hsat2_1_6(A2,A1,B)	q12
chr1	130168398	130168853	OP912406.2	-	hsat2_1_6(A2,A1,B)	q12
chr1	130169706	130170161	OP912406.2	-	hsat2_1_6(A2,A1,B)	q12
chr1	130171014	130171469	OP912406.2	-	hsat2_1_6(A2,A1,B)	q12
chr1	130171727	130172183	OP912406.2	-	hsat2_1_6(A2,A1,B)	q12
chr1	130173504	130173959	OP912406.2	-	hsat2_1_6(A2,A1,B)	q12
chr1	130175280	130175735	OP912406.2	-	hsat2_1_6(A2,A1,B)	q12
chr1	130177056	130177511	OP912406.2	-	hsat2_1_6(A2,A1,B)	q12
chr1	130178832	130179287	OP912406.2	-	hsat2_1_6(A2,A1,B)	q12
chr1	130180608	130181063	OP912406.2	-	hsat2_1_6(A2,A1,B)	q12
chr1	130182384	130182839	OP912406.2	-	hsat2_1_6(A2,A1,B)	q12
chr1	130184160	130184615	OP912406.2	-	hsat2_1_6(A2,A1,B)	q12
chr1	130185936	130186391	OP912406.2	-	hsat2_1_6(A2,A1,B)	q12
chr1	130187712	130188167	OP912406.2	-	hsat2_1_6(A2,A1,B)	q12
chr1	130189488	130189943	OP912406.2	-	hsat2_1_6(A2,A1,B)	q12
chr1	130190796	130191251	OP912406.2	-	hsat2_1_6(A2,A1,B)	q12
chr1	130192104	130192559	OP912406.2	-	hsat2_1_6(A2,A1,B)	q12
chr1	130194322	130194777	OP912406.2	-	hsat2_1_6(A2,A1,B)	q12
chr1	130196098	130196553	OP912406.2	-	hsat2_1_6(A2,A1,B)	q12
chr1	130197874	130198329	OP912406.2	-	hsat2_1_6(A2,A1,B)	q12
chr1	130199797	130200252	OP912406.2	-	hsat2_1_6(A2,A1,B)	q12
chr1	130201836	130202291	OP912406.2	-	hsat2_1_6(A2,A1,B)	q12
chr1	130204522	130204977	OP912406.2	-	hsat2_1_6(A2,A1,B)	q12
chr1	130206445	130206900	OP912406.2	-	hsat2_1_6(A2,A1,B)	q12
chr1	130208221	130208676	OP912406.2	-	hsat2_1_6(A2,A1,B)	q12
chr1	130210439	130210894	OP912406.2	-	hsat2_1_6(A2,A1,B)	q12
chr1	130211747	130212202	OP912406.2	-	hsat2_1_6(A2,A1,B)	q12
chr1	130213054	130213509	OP912406.2	-	hsat2_1_6(A2,A1,B)	q12
chr1	130214977	130215432	OP912406.2	-	hsat2_1_6(A2,A1,B)	q12
chr1	130216753	130217208	OP912406.2	-	hsat2_1_6(A2,A1,B)	q12
chr1	130218676	130219131	OP912406.2	-	hsat2_1_6(A2,A1,B)	q12
chr1	130219984	130220439	OP912406.2	-	hsat2_1_6(A2,A1,B)	q12
chr1	130221760	130222215	OP912406.2	-	hsat2_1_6(A2,A1,B)	q12
chr1	130222927	130223252	OP912406.2	-	hsat2_1_6(A2,A1,B)	q12
chr1	130223536	130223991	OP912406.2	-	hsat2_1_6(A2,A1,B)	q12
chr1	130225459	130225914	OP912406.2	-	hsat2_1_6(A2,A1,B)	q12
chr1	130226767	130227222	OP912406.2	-	hsat2_1_6(A2,A1,B)	q12
chr1	130229158	130229613	OP912406.2	-	hsat2_1_6(A2,A1,B)	q12
chr1	130230443	130230898	OP912406.2	-	hsat2_1_6(A2,A1,B)	q12
chr1	130232219	130232674	OP912406.2	-	hsat2_1_6(A2,A1,B)	q12
chr1	130234142	130234597	OP912406.2	-	hsat2_1_6(A2,A1,B)	q12
chr1	130236360	130236815	OP912406.2	-	hsat2_1_6(A2,A1,B)	q12
chr1	130237558	130237999	OP912406.2	-	hsat2_1_6(A2,A1,B)	q12
chr1	130238829	130239284	OP912406.2	-	hsat2_1_6(A2,A1,B)	q12
chr1	130241038	130241490	OP912406.2	-	hsat2_1_6(A2,A1,B)	q12
chr1	130242814	130243269	OP912406.2	-	hsat2_1_6(A2,A1,B)	q12
chr1	130245058	130245513	OP912406.2	-	hsat2_1_6(A2,A1,B)	q12
chr1	130246834	130247289	OP912406.2	-	hsat2_1_6(A2,A1,B)	q12
chr1	130248610	130249065	OP912406.2	-	hsat2_1_6(A2,A1,B)	q12
chr1	130250386	130250841	OP912406.2	-	hsat2_1_6(A2,A1,B)	q12
chr1	130252162	130252617	OP912406.2	-	hsat2_1_6(A2,A1,B)	q12
chr1	130253938	130254393	OP912406.2	-	hsat2_1_6(A2,A1,B)	q12
chr1	130256182	130256637	OP912406.2	-	hsat2_1_6(A2,A1,B)	q12
chr1	130257958	130258413	OP912406.2	-	hsat2_1_6(A2,A1,B)	q12
chr1	130259734	130260189	OP912406.2	-	hsat2_1_6(A2,A1,B)	q12
chr1	130261510	130261965	OP912406.2	-	hsat2_1_6(A2,A1,B)	q12
chr1	130263286	130263741	OP912406.2	-	hsat2_1_6(A2,A1,B)	q12
chr1	130264594	130265049	OP912406.2	-	hsat2_1_6(A2,A1,B)	q12
chr1	130266370	130266825	OP912406.2	-	hsat2_1_6(A2,A1,B)	q12
chr1	130268146	130268601	OP912406.2	-	hsat2_1_6(A2,A1,B)	q12
chr1	130269922	130270377	OP912406.2	-	hsat2_1_6(A2,A1,B)	q12
chr1	130271698	130272153	OP912406.2	-	hsat2_1_6(A2,A1,B)	q12
chr1	130273474	130273929	OP912406.2	-	hsat2_1_6(A2,A1,B)	q12
chr1	130275250	130275705	OP912406.2	-	hsat2_1_6(A2,A1,B)	q12
chr1	130277026	130277481	OP912406.2	-	hsat2_1_6(A2,A1,B)	q12
chr1	130278802	130279257	OP912406.2	-	hsat2_1_6(A2,A1,B)	q12
chr1	130280578	130281033	OP912406.2	-	hsat2_1_6(A2,A1,B)	q12
chr1	130282354	130282809	OP912406.2	-	hsat2_1_6(A2,A1,B)	q12
chr1	130284130	130284585	OP912406.2	-	hsat2_1_6(A2,A1,B)	q12
chr1	130285906	130286361	OP912406.2	-	hsat2_1_6(A2,A1,B)	q12
chr1	130287682	130288137	OP912406.2	-	hsat2_1_6(A2,A1,B)	q12
chr1	130289673	130290104	OP912406.2	-	hsat2_1_6(A2,A1,B)	q12
chr1	130289926	130290381	OP912406.2	-	hsat2_1_6(A2,A1,B)	q12
chr1	130291234	130291689	OP912406.2	-	hsat2_1_6(A2,A1,B)	q12
chr1	130293010	130293465	OP912406.2	-	hsat2_1_6(A2,A1,B)	q12
chr1	130294786	130295241	OP912406.2	-	hsat2_1_6(A2,A1,B)	q12
chr1	130296309	130296740	OP912406.2	-	hsat2_1_6(A2,A1,B)	q12
chr1	130296562	130297017	OP912406.2	-	hsat2_1_6(A2,A1,B)	q12
chr1	130297870	130298325	OP912406.2	-	hsat2_1_6(A2,A1,B)	q12
chr1	130299178	130299633	OP912406.2	-	hsat2_1_6(A2,A1,B)	q12
chr1	130300954	130301409	OP912406.2	-	hsat2_1_6(A2,A1,B)	q12
chr1	130302730	130303185	OP912406.2	-	hsat2_1_6(A2,A1,B)	q12
chr1	130304532	130304987	OP912406.2	-	hsat2_1_6(A2,A1,B)	q12
chr1	130306776	130307231	OP912406.2	-	hsat2_1_6(A2,A1,B)	q12
chr1	130308994	130309449	OP912406.2	-	hsat2_1_6(A2,A1,B)	q12
chr1	130310302	130310757	OP912406.2	-	hsat2_1_6(A2,A1,B)	q12
chr1	130312546	130313001	OP912406.2	-	hsat2_1_6(A2,A1,B)	q12
chr1	130313600	130314031	OP912406.2	-	hsat2_1_6(A2,A1,B)	q12
chr1	130313853	130314308	OP912406.2	-	hsat2_1_6(A2,A1,B)	q12
chr1	130315161	130315616	OP912406.2	-	hsat2_1_6(A2,A1,B)	q12
chr1	130316469	130316924	OP912406.2	-	hsat2_1_6(A2,A1,B)	q12
chr1	130318245	130318700	OP912406.2	-	hsat2_1_6(A2,A1,B)	q12
chr1	130320021	130320476	OP912406.2	-	hsat2_1_6(A2,A1,B)	q12
chr1	130321823	130322278	OP912406.2	-	hsat2_1_6(A2,A1,B)	q12
chr1	130324041	130324496	OP912406.2	-	hsat2_1_6(A2,A1,B)	q12
chr1	130325349	130325804	OP912406.2	-	hsat2_1_6(A2,A1,B)	q12
chr1	130327593	130328048	OP912406.2	-	hsat2_1_6(A2,A1,B)	q12
chr1	130329368	130329823	OP912406.2	-	hsat2_1_6(A2,A1,B)	q12
chr1	130331586	130332041	OP912406.2	-	hsat2_1_6(A2,A1,B)	q12
chr1	130332894	130333349	OP912406.2	-	hsat2_1_6(A2,A1,B)	q12
chr1	130335138	130335593	OP912406.2	-	hsat2_1_6(A2,A1,B)	q12
chr1	130337865	130338320	OP912406.2	-	hsat2_1_6(A2,A1,B)	q12
chr1	130340109	130340564	OP912406.2	-	hsat2_1_6(A2,A1,B)	q12
chr1	130341884	130342339	OP912406.2	-	hsat2_1_6(A2,A1,B)	q12
chr1	130344128	130344583	OP912406.2	-	hsat2_1_6(A2,A1,B)	q12
chr1	130345903	130346358	OP912406.2	-	hsat2_1_6(A2,A1,B)	q12
chr1	130347678	130348133	OP912406.2	-	hsat2_1_6(A2,A1,B)	q12
chr1	130349922	130350377	OP912406.2	-	hsat2_1_6(A2,A1,B)	q12
chr1	130351697	130352152	OP912406.2	-	hsat2_1_6(A2,A1,B)	q12
chr1	130353940	130354395	OP912406.2	-	hsat2_1_6(A2,A1,B)	q12
chr1	130355693	130356148	OP912406.2	-	hsat2_1_6(A2,A1,B)	q12
chr1	130357937	130358392	OP912406.2	-	hsat2_1_6(A2,A1,B)	q12
chr1	130360181	130360636	OP912406.2	-	hsat2_1_6(A2,A1,B)	q12
chr1	130362425	130362880	OP912406.2	-	hsat2_1_6(A2,A1,B)	q12
chr1	130364669	130365124	OP912406.2	-	hsat2_1_6(A2,A1,B)	q12
chr1	130367589	130368044	OP912406.2	-	hsat2_1_6(A2,A1,B)	q12
chr1	130369365	130369820	OP912406.2	-	hsat2_1_6(A2,A1,B)	q12
chr1	130372004	130372459	OP912406.2	-	hsat2_1_6(A2,A1,B)	q12
chr1	130373582	130374037	OP912406.2	-	hsat2_1_6(A2,A1,B)	q12
chr1	130375160	130375615	OP912406.2	-	hsat2_1_6(A2,A1,B)	q12
chr1	130376467	130376922	OP912406.2	-	hsat2_1_6(A2,A1,B)	q12
chr1	130377775	130378230	OP912406.2	-	hsat2_1_6(A2,A1,B)	q12
chr1	130379551	130380003	OP912406.2	-	hsat2_1_6(A2,A1,B)	q12
chr1	130381327	130381779	OP912406.2	-	hsat2_1_6(A2,A1,B)	q12
chr1	130383103	130383555	OP912406.2	-	hsat2_1_6(A2,A1,B)	q12
chr1	130384879	130385334	OP912406.2	-	hsat2_1_6(A2,A1,B)	q12
chr1	130387518	130387973	OP912406.2	-	hsat2_1_6(A2,A1,B)	q12
chr1	130389096	130389551	OP912406.2	-	hsat2_1_6(A2,A1,B)	q12
chr1	130390674	130391129	OP912406.2	-	hsat2_1_6(A2,A1,B)	q12
chr1	130391981	130392436	OP912406.2	-	hsat2_1_6(A2,A1,B)	q12
chr1	130393289	130393744	OP912406.2	-	hsat2_1_6(A2,A1,B)	q12
chr1	130395065	130395517	OP912406.2	-	hsat2_1_6(A2,A1,B)	q12
chr1	130396841	130397293	OP912406.2	-	hsat2_1_6(A2,A1,B)	q12
chr1	130398617	130399069	OP912406.2	-	hsat2_1_6(A2,A1,B)	q12
chr1	130400393	130400848	OP912406.2	-	hsat2_1_6(A2,A1,B)	q12
chr1	130402169	130402624	OP912406.2	-	hsat2_1_6(A2,A1,B)	q12
chr1	130404407	130404862	OP912406.2	-	hsat2_1_6(A2,A1,B)	q12
chr1	130406650	130407105	OP912406.2	-	hsat2_1_6(A2,A1,B)	q12
chr1	130408416	130408871	OP912406.2	-	hsat2_1_6(A2,A1,B)	q12
chr1	130411055	130411509	OP912406.2	-	hsat2_1_6(A2,A1,B)	q12
chr1	130412632	130413087	OP912406.2	-	hsat2_1_6(A2,A1,B)	q12
chr1	130413939	130414394	OP912406.2	-	hsat2_1_6(A2,A1,B)	q12
chr1	130415247	130415702	OP912406.2	-	hsat2_1_6(A2,A1,B)	q12
chr1	130417023	130417475	OP912406.2	-	hsat2_1_6(A2,A1,B)	q12
chr1	130418799	130419254	OP912406.2	-	hsat2_1_6(A2,A1,B)	q12
chr1	130420575	130421030	OP912406.2	-	hsat2_1_6(A2,A1,B)	q12
chr1	130422361	130422816	OP912406.2	-	hsat2_1_6(A2,A1,B)	q12
chr1	130424599	130425054	OP912406.2	-	hsat2_1_6(A2,A1,B)	q12
chr1	130426842	130427297	OP912406.2	-	hsat2_1_6(A2,A1,B)	q12
chr1	130429082	130429537	OP912406.2	-	hsat2_1_6(A2,A1,B)	q12
chr1	130430857	130431312	OP912406.2	-	hsat2_1_6(A2,A1,B)	q12
chr1	130433117	130433572	OP912406.2	-	hsat2_1_6(A2,A1,B)	q12
chr1	130435355	130435810	OP912406.2	-	hsat2_1_6(A2,A1,B)	q12
chr1	130437589	130438044	OP912406.2	-	hsat2_1_6(A2,A1,B)	q12
chr1	130439342	130439797	OP912406.2	-	hsat2_1_6(A2,A1,B)	q12
chr1	130441635	130442092	OP912406.2	-	hsat2_1_6(A2,A1,B)	q12
chr1	130444105	130444560	OP912406.2	-	hsat2_1_6(A2,A1,B)	q12
chr1	130445881	130446336	OP912406.2	-	hsat2_1_6(A2,A1,B)	q12
chr1	130448720	130449175	OP912406.2	-	hsat2_1_6(A2,A1,B)	q12
chr1	130451555	130452010	OP912406.2	-	hsat2_1_6(A2,A1,B)	q12
chr1	130454380	130454835	OP912406.2	-	hsat2_1_6(A2,A1,B)	q12
chr1	130456152	130456607	OP912406.2	-	hsat2_1_6(A2,A1,B)	q12
chr1	130457924	130458379	OP912406.2	-	hsat2_1_6(A2,A1,B)	q12
chr1	130459670	130460125	OP912406.2	-	hsat2_1_6(A2,A1,B)	q12
chr1	130461446	130461901	OP912406.2	-	hsat2_1_6(A2,A1,B)	q12
chr1	130463222	130463677	OP912406.2	-	hsat2_1_6(A2,A1,B)	q12
chr1	130464998	130465453	OP912406.2	-	hsat2_1_6(A2,A1,B)	q12
chr1	130466774	130467229	OP912406.2	-	hsat2_1_6(A2,A1,B)	q12
chr1	130468550	130469005	OP912406.2	-	hsat2_1_6(A2,A1,B)	q12
chr1	130470326	130470781	OP912406.2	-	hsat2_1_6(A2,A1,B)	q12
chr1	130473633	130474088	OP912406.2	-	hsat2_1_6(A2,A1,B)	q12
chr1	130475410	130475865	OP912406.2	-	hsat2_1_6(A2,A1,B)	q12
chr1	130477186	130477640	OP912406.2	-	hsat2_1_6(A2,A1,B)	q12
chr1	130478962	130479417	OP912406.2	-	hsat2_1_6(A2,A1,B)	q12
chr1	130481800	130482255	OP912406.2	-	hsat2_1_6(A2,A1,B)	q12
chr1	130483576	130484031	OP912406.2	-	hsat2_1_6(A2,A1,B)	q12
chr1	130485820	130486275	OP912406.2	-	hsat2_1_6(A2,A1,B)	q12
chr1	130487206	130487661	OP912406.2	-	hsat2_1_6(A2,A1,B)	q12
chr1	130488982	130489437	OP912406.2	-	hsat2_1_6(A2,A1,B)	q12
chr1	130492770	130493225	OP912406.2	-	hsat2_1_6(A2,A1,B)	q12
chr1	130495008	130495463	OP912406.2	-	hsat2_1_6(A2,A1,B)	q12
chr1	130497242	130497697	OP912406.2	-	hsat2_1_6(A2,A1,B)	q12
chr1	130498995	130499450	OP912406.2	-	hsat2_1_6(A2,A1,B)	q12
chr1	130501288	130501745	OP912406.2	-	hsat2_1_6(A2,A1,B)	q12
chr1	130503758	130504213	OP912406.2	-	hsat2_1_6(A2,A1,B)	q12
chr1	130506597	130507052	OP912406.2	-	hsat2_1_6(A2,A1,B)	q12
chr1	130511554	130512009	OP912406.2	-	hsat2_1_6(A2,A1,B)	q12
chr1	130515448	130515903	OP912406.2	-	hsat2_1_6(A2,A1,B)	q12
chr1	130518273	130518728	OP912406.2	-	hsat2_1_6(A2,A1,B)	q12
chr1	130520045	130520500	OP912406.2	-	hsat2_1_6(A2,A1,B)	q12
chr1	130521817	130522272	OP912406.2	-	hsat2_1_6(A2,A1,B)	q12
chr1	130523563	130524018	OP912406.2	-	hsat2_1_6(A2,A1,B)	q12
chr1	130525339	130525794	OP912406.2	-	hsat2_1_6(A2,A1,B)	q12
chr1	130527115	130527570	OP912406.2	-	hsat2_1_6(A2,A1,B)	q12
chr1	130528891	130529346	OP912406.2	-	hsat2_1_6(A2,A1,B)	q12
chr1	130532198	130532653	OP912406.2	-	hsat2_1_6(A2,A1,B)	q12
chr1	130533975	130534430	OP912406.2	-	hsat2_1_6(A2,A1,B)	q12
chr1	130535751	130536205	OP912406.2	-	hsat2_1_6(A2,A1,B)	q12
chr1	130537527	130537982	OP912406.2	-	hsat2_1_6(A2,A1,B)	q12
chr1	130540366	130540821	OP912406.2	-	hsat2_1_6(A2,A1,B)	q12
chr1	130542142	130542597	OP912406.2	-	hsat2_1_6(A2,A1,B)	q12
chr1	130544386	130544841	OP912406.2	-	hsat2_1_6(A2,A1,B)	q12
chr1	130545772	130546227	OP912406.2	-	hsat2_1_6(A2,A1,B)	q12
chr1	130547548	130548003	OP912406.2	-	hsat2_1_6(A2,A1,B)	q12
chr1	130550853	130551308	OP912406.2	-	hsat2_1_6(A2,A1,B)	q12
chr1	130551290	130551714	OP912406.2	-	hsat2_1_6(A2,A1,B)	q12
chr1	130552629	130553084	OP912406.2	-	hsat2_1_6(A2,A1,B)	q12
chr1	130554869	130555322	OP912406.2	-	hsat2_1_6(A2,A1,B)	q12
chr1	130556399	130556854	OP912406.2	-	hsat2_1_6(A2,A1,B)	q12
chr1	130558185	130558640	OP912406.2	-	hsat2_1_6(A2,A1,B)	q12
chr1	130558622	130559046	OP912406.2	-	hsat2_1_6(A2,A1,B)	q12
chr1	130560896	130561351	OP912406.2	-	hsat2_1_6(A2,A1,B)	q12
chr1	130563137	130563592	OP912406.2	-	hsat2_1_6(A2,A1,B)	q12
chr1	130565380	130565835	OP912406.2	-	hsat2_1_6(A2,A1,B)	q12
chr1	130567620	130568075	OP912406.2	-	hsat2_1_6(A2,A1,B)	q12
chr1	130569406	130569861	OP912406.2	-	hsat2_1_6(A2,A1,B)	q12
chr1	130571617	130572072	OP912406.2	-	hsat2_1_6(A2,A1,B)	q12
chr1	130573119	130573574	OP912406.2	-	hsat2_1_6(A2,A1,B)	q12
chr1	130574894	130575349	OP912406.2	-	hsat2_1_6(A2,A1,B)	q12
chr1	130576660	130577115	OP912406.2	-	hsat2_1_6(A2,A1,B)	q12
chr1	130578436	130578891	OP912406.2	-	hsat2_1_6(A2,A1,B)	q12
chr1	130580680	130581135	OP912406.2	-	hsat2_1_6(A2,A1,B)	q12
chr1	130582433	130582888	OP912406.2	-	hsat2_1_6(A2,A1,B)	q12
chr1	130584693	130585148	OP912406.2	-	hsat2_1_6(A2,A1,B)	q12
chr1	130586469	130586924	OP912406.2	-	hsat2_1_6(A2,A1,B)	q12
chr1	130589191	130589646	OP912406.2	-	hsat2_1_6(A2,A1,B)	q12
chr1	130590967	130591422	OP912406.2	-	hsat2_1_6(A2,A1,B)	q12
chr1	130593227	130593682	OP912406.2	-	hsat2_1_6(A2,A1,B)	q12
chr1	130595003	130595458	OP912406.2	-	hsat2_1_6(A2,A1,B)	q12
chr1	130597247	130597702	OP912406.2	-	hsat2_1_6(A2,A1,B)	q12
chr1	130598999	130599454	OP912406.2	-	hsat2_1_6(A2,A1,B)	q12
chr1	130600771	130601226	OP912406.2	-	hsat2_1_6(A2,A1,B)	q12
chr1	130602542	130602996	OP912406.2	-	hsat2_1_6(A2,A1,B)	q12
chr1	130604912	130605367	OP912406.2	-	hsat2_1_6(A2,A1,B)	q12
chr1	130606367	130606822	OP912406.2	-	hsat2_1_6(A2,A1,B)	q12
chr1	130608144	130608589	OP912406.2	-	hsat2_1_6(A2,A1,B)	q12
chr1	130609910	130610365	OP912406.2	-	hsat2_1_6(A2,A1,B)	q12
chr1	130611686	130612141	OP912406.2	-	hsat2_1_6(A2,A1,B)	q12
chr1	130613462	130613917	OP912406.2	-	hsat2_1_6(A2,A1,B)	q12
chr1	130615240	130615693	OP912406.2	-	hsat2_1_6(A2,A1,B)	q12
chr1	130618224	130618679	OP912406.2	-	hsat2_1_6(A2,A1,B)	q12
chr1	130620000	130620455	OP912406.2	-	hsat2_1_6(A2,A1,B)	q12
chr1	130623411	130623866	OP912406.2	-	hsat2_1_6(A2,A1,B)	q12
chr1	130625671	130626126	OP912406.2	-	hsat2_1_6(A2,A1,B)	q12
chr1	130627447	130627902	OP912406.2	-	hsat2_1_6(A2,A1,B)	q12
chr1	130629691	130630146	OP912406.2	-	hsat2_1_6(A2,A1,B)	q12
chr1	130631443	130631898	OP912406.2	-	hsat2_1_6(A2,A1,B)	q12
chr1	130633215	130633669	OP912406.2	-	hsat2_1_6(A2,A1,B)	q12
chr1	130635585	130636040	OP912406.2	-	hsat2_1_6(A2,A1,B)	q12
chr1	130637040	130637495	OP912406.2	-	hsat2_1_6(A2,A1,B)	q12
chr1	130638816	130639271	OP912406.2	-	hsat2_1_6(A2,A1,B)	q12
chr1	130640593	130641038	OP912406.2	-	hsat2_1_6(A2,A1,B)	q12
chr1	130642359	130642813	OP912406.2	-	hsat2_1_6(A2,A1,B)	q12
chr1	130644135	130644590	OP912406.2	-	hsat2_1_6(A2,A1,B)	q12
chr1	130645911	130646366	OP912406.2	-	hsat2_1_6(A2,A1,B)	q12
chr1	130647688	130648133	OP912406.2	-	hsat2_1_6(A2,A1,B)	q12
chr1	130649454	130649909	OP912406.2	-	hsat2_1_6(A2,A1,B)	q12
chr1	130651230	130651685	OP912406.2	-	hsat2_1_6(A2,A1,B)	q12
chr1	130653006	130653461	OP912406.2	-	hsat2_1_6(A2,A1,B)	q12
chr1	130654784	130655237	OP912406.2	-	hsat2_1_6(A2,A1,B)	q12
chr1	130657621	130658076	OP912406.2	-	hsat2_1_6(A2,A1,B)	q12
chr1	130659399	130659852	OP912406.2	-	hsat2_1_6(A2,A1,B)	q12
chr1	130662236	130662691	OP912406.2	-	hsat2_1_6(A2,A1,B)	q12
chr1	130664754	130665209	OP912406.2	-	hsat2_1_6(A2,A1,B)	q12
chr1	130666530	130666985	OP912406.2	-	hsat2_1_6(A2,A1,B)	q12
chr1	130668307	130668761	OP912406.2	-	hsat2_1_6(A2,A1,B)	q12
chr1	130670082	130670537	OP912406.2	-	hsat2_1_6(A2,A1,B)	q12
chr1	130671858	130672313	OP912406.2	-	hsat2_1_6(A2,A1,B)	q12
chr1	130673634	130674089	OP912406.2	-	hsat2_1_6(A2,A1,B)	q12
chr1	130676473	130676928	OP912406.2	-	hsat2_1_6(A2,A1,B)	q12
chr1	130679304	130679759	OP912406.2	-	hsat2_1_6(A2,A1,B)	q12
chr1	130682143	130682598	OP912406.2	-	hsat2_1_6(A2,A1,B)	q12
chr1	130683919	130684374	OP912406.2	-	hsat2_1_6(A2,A1,B)	q12
chr1	130685760	130686215	OP912406.2	-	hsat2_1_6(A2,A1,B)	q12
chr1	130687536	130687991	OP912406.2	-	hsat2_1_6(A2,A1,B)	q12
chr1	130689312	130689767	OP912406.2	-	hsat2_1_6(A2,A1,B)	q12
chr1	130691088	130691543	OP912406.2	-	hsat2_1_6(A2,A1,B)	q12
chr1	130692864	130693319	OP912406.2	-	hsat2_1_6(A2,A1,B)	q12
chr1	130694630	130695085	OP912406.2	-	hsat2_1_6(A2,A1,B)	q12
chr1	130696406	130696861	OP912406.2	-	hsat2_1_6(A2,A1,B)	q12
chr1	130699241	130699696	OP912406.2	-	hsat2_1_6(A2,A1,B)	q12
chr1	130701007	130701462	OP912406.2	-	hsat2_1_6(A2,A1,B)	q12
chr1	130702783	130703238	OP912406.2	-	hsat2_1_6(A2,A1,B)	q12
chr1	130705618	130706073	OP912406.2	-	hsat2_1_6(A2,A1,B)	q12
chr1	130708443	130708898	OP912406.2	-	hsat2_1_6(A2,A1,B)	q12
chr1	130710215	130710670	OP912406.2	-	hsat2_1_6(A2,A1,B)	q12
chr1	130713040	130713495	OP912406.2	-	hsat2_1_6(A2,A1,B)	q12
chr1	130714812	130715267	OP912406.2	-	hsat2_1_6(A2,A1,B)	q12
chr1	130717637	130718092	OP912406.2	-	hsat2_1_6(A2,A1,B)	q12
chr1	130719409	130719864	OP912406.2	-	hsat2_1_6(A2,A1,B)	q12
chr1	130722234	130722689	OP912406.2	-	hsat2_1_6(A2,A1,B)	q12
chr1	130724006	130724461	OP912406.2	-	hsat2_1_6(A2,A1,B)	q12
chr1	130726831	130727286	OP912406.2	-	hsat2_1_6(A2,A1,B)	q12
chr1	130728603	130729058	OP912406.2	-	hsat2_1_6(A2,A1,B)	q12
chr1	130730375	130730830	OP912406.2	-	hsat2_1_6(A2,A1,B)	q12
chr1	130732147	130732602	OP912406.2	-	hsat2_1_6(A2,A1,B)	q12
chr1	130734986	130735441	OP912406.2	-	hsat2_1_6(A2,A1,B)	q12
chr1	130736762	130737217	OP912406.2	-	hsat2_1_6(A2,A1,B)	q12
chr1	130738538	130738993	OP912406.2	-	hsat2_1_6(A2,A1,B)	q12
chr1	130740314	130740769	OP912406.2	-	hsat2_1_6(A2,A1,B)	q12
chr1	130742067	130742522	OP912406.2	-	hsat2_1_6(A2,A1,B)	q12
chr1	130743843	130744298	OP912406.2	-	hsat2_1_6(A2,A1,B)	q12
chr1	130745618	130746073	OP912406.2	-	hsat2_1_6(A2,A1,B)	q12
chr1	130747394	130747849	OP912406.2	-	hsat2_1_6(A2,A1,B)	q12
chr1	130749170	130749625	OP912406.2	-	hsat2_1_6(A2,A1,B)	q12
chr1	130750946	130751401	OP912406.2	-	hsat2_1_6(A2,A1,B)	q12
chr1	130752722	130753177	OP912406.2	-	hsat2_1_6(A2,A1,B)	q12
chr1	130754472	130754927	OP912406.2	-	hsat2_1_6(A2,A1,B)	q12
chr1	130756248	130756680	OP912406.2	-	hsat2_1_6(A2,A1,B)	q12
chr1	130758002	130758457	OP912406.2	-	hsat2_1_6(A2,A1,B)	q12
chr1	130760246	130760701	OP912406.2	-	hsat2_1_6(A2,A1,B)	q12
chr1	130762022	130762477	OP912406.2	-	hsat2_1_6(A2,A1,B)	q12
chr1	130763772	130764227	OP912406.2	-	hsat2_1_6(A2,A1,B)	q12
chr1	130765548	130765980	OP912406.2	-	hsat2_1_6(A2,A1,B)	q12
chr1	130767302	130767757	OP912406.2	-	hsat2_1_6(A2,A1,B)	q12
chr1	130769078	130769533	OP912406.2	-	hsat2_1_6(A2,A1,B)	q12
chr1	130770854	130771286	OP912406.2	-	hsat2_1_6(A2,A1,B)	q12
chr1	130772584	130773039	OP912406.2	-	hsat2_1_6(A2,A1,B)	q12
chr1	130774360	130774792	OP912406.2	-	hsat2_1_6(A2,A1,B)	q12
chr1	130776114	130776569	OP912406.2	-	hsat2_1_6(A2,A1,B)	q12
chr1	130777890	130778345	OP912406.2	-	hsat2_1_6(A2,A1,B)	q12
chr1	130779666	130780098	OP912406.2	-	hsat2_1_6(A2,A1,B)	q12
chr1	130781396	130781851	OP912406.2	-	hsat2_1_6(A2,A1,B)	q12
chr1	130783172	130783627	OP912406.2	-	hsat2_1_6(A2,A1,B)	q12
chr1	130784925	130785380	OP912406.2	-	hsat2_1_6(A2,A1,B)	q12
chr1	130786701	130787133	OP912406.2	-	hsat2_1_6(A2,A1,B)	q12
chr1	130788431	130788886	OP912406.2	-	hsat2_1_6(A2,A1,B)	q12
chr1	130790207	130790662	OP912406.2	-	hsat2_1_6(A2,A1,B)	q12
chr1	130791983	130792438	OP912406.2	-	hsat2_1_6(A2,A1,B)	q12
chr1	130793759	130794214	OP912406.2	-	hsat2_1_6(A2,A1,B)	q12
chr1	130795067	130795522	OP912406.2	-	hsat2_1_6(A2,A1,B)	q12
chr1	130796844	130797299	OP912406.2	-	hsat2_1_6(A2,A1,B)	q12
chr1	130798620	130799075	OP912406.2	-	hsat2_1_6(A2,A1,B)	q12
chr1	130800396	130800851	OP912406.2	-	hsat2_1_6(A2,A1,B)	q12
chr1	130802172	130802627	OP912406.2	-	hsat2_1_6(A2,A1,B)	q12
chr1	130803948	130804403	OP912406.2	-	hsat2_1_6(A2,A1,B)	q12
chr1	130805724	130806179	OP912406.2	-	hsat2_1_6(A2,A1,B)	q12
chr1	130807032	130807487	OP912406.2	-	hsat2_1_6(A2,A1,B)	q12
chr1	130808808	130809263	OP912406.2	-	hsat2_1_6(A2,A1,B)	q12
chr1	130810584	130811039	OP912406.2	-	hsat2_1_6(A2,A1,B)	q12
chr1	130812359	130812814	OP912406.2	-	hsat2_1_6(A2,A1,B)	q12
chr1	130814135	130814590	OP912406.2	-	hsat2_1_6(A2,A1,B)	q12
chr1	130815912	130816367	OP912406.2	-	hsat2_1_6(A2,A1,B)	q12
chr1	130817687	130818142	OP912406.2	-	hsat2_1_6(A2,A1,B)	q12
chr1	130819463	130819918	OP912406.2	-	hsat2_1_6(A2,A1,B)	q12
chr1	130821239	130821694	OP912406.2	-	hsat2_1_6(A2,A1,B)	q12
chr1	130823015	130823470	OP912406.2	-	hsat2_1_6(A2,A1,B)	q12
chr1	130824791	130825246	OP912406.2	-	hsat2_1_6(A2,A1,B)	q12
chr1	130826567	130827022	OP912406.2	-	hsat2_1_6(A2,A1,B)	q12
chr1	130827875	130828330	OP912406.2	-	hsat2_1_6(A2,A1,B)	q12
chr1	130829651	130830106	OP912406.2	-	hsat2_1_6(A2,A1,B)	q12
chr1	130831427	130831882	OP912406.2	-	hsat2_1_6(A2,A1,B)	q12
chr1	130833203	130833658	OP912406.2	-	hsat2_1_6(A2,A1,B)	q12
chr1	130834658	130835113	OP912406.2	-	hsat2_1_6(A2,A1,B)	q12
chr1	130836945	130837400	OP912406.2	-	hsat2_1_6(A2,A1,B)	q12
chr1	130838749	130839204	OP912406.2	-	hsat2_1_6(A2,A1,B)	q12
chr1	130840521	130840976	OP912406.2	-	hsat2_1_6(A2,A1,B)	q12
chr1	130843334	130843789	OP912406.2	-	hsat2_1_6(A2,A1,B)	q12
chr1	130845084	130845539	OP912406.2	-	hsat2_1_6(A2,A1,B)	q12
chr1	130846860	130847315	OP912406.2	-	hsat2_1_6(A2,A1,B)	q12
chr1	130849699	130850154	OP912406.2	-	hsat2_1_6(A2,A1,B)	q12
chr1	130851475	130851930	OP912406.2	-	hsat2_1_6(A2,A1,B)	q12
chr1	130852930	130853385	OP912406.2	-	hsat2_1_6(A2,A1,B)	q12
chr1	130854706	130855161	OP912406.2	-	hsat2_1_6(A2,A1,B)	q12
chr1	130856161	130856616	OP912406.2	-	hsat2_1_6(A2,A1,B)	q12
chr1	130859001	130859456	OP912406.2	-	hsat2_1_6(A2,A1,B)	q12
chr1	130860777	130861232	OP912406.2	-	hsat2_1_6(A2,A1,B)	q12
chr1	130862527	130862982	OP912406.2	-	hsat2_1_6(A2,A1,B)	q12
chr1	130864771	130865226	OP912406.2	-	hsat2_1_6(A2,A1,B)	q12
chr1	130866547	130867002	OP912406.2	-	hsat2_1_6(A2,A1,B)	q12
chr1	130868318	130868773	OP912406.2	-	hsat2_1_6(A2,A1,B)	q12
chr1	130870084	130870538	OP912406.2	-	hsat2_1_6(A2,A1,B)	q12
chr1	130871859	130872314	OP912406.2	-	hsat2_1_6(A2,A1,B)	q12
chr1	130873625	130874080	OP912406.2	-	hsat2_1_6(A2,A1,B)	q12
chr1	130875401	130875856	OP912406.2	-	hsat2_1_6(A2,A1,B)	q12
chr1	130877177	130877632	OP912406.2	-	hsat2_1_6(A2,A1,B)	q12
chr1	130878930	130879385	OP912406.2	-	hsat2_1_6(A2,A1,B)	q12
chr1	130880706	130881161	OP912406.2	-	hsat2_1_6(A2,A1,B)	q12
chr1	130882482	130882937	OP912406.2	-	hsat2_1_6(A2,A1,B)	q12
chr1	130884258	130884713	OP912406.2	-	hsat2_1_6(A2,A1,B)	q12
chr1	130886034	130886489	OP912406.2	-	hsat2_1_6(A2,A1,B)	q12
chr1	130887810	130888265	OP912406.2	-	hsat2_1_6(A2,A1,B)	q12
chr1	130889586	130890041	OP912406.2	-	hsat2_1_6(A2,A1,B)	q12
chr1	130891362	130891817	OP912406.2	-	hsat2_1_6(A2,A1,B)	q12
chr1	130893138	130893593	OP912406.2	-	hsat2_1_6(A2,A1,B)	q12
chr1	130894914	130895369	OP912406.2	-	hsat2_1_6(A2,A1,B)	q12
chr1	130896690	130897145	OP912406.2	-	hsat2_1_6(A2,A1,B)	q12
chr1	130898466	130898921	OP912406.2	-	hsat2_1_6(A2,A1,B)	q12
chr1	130900219	130900674	OP912406.2	-	hsat2_1_6(A2,A1,B)	q12
chr1	130901995	130902450	OP912406.2	-	hsat2_1_6(A2,A1,B)	q12
chr1	130903771	130904226	OP912406.2	-	hsat2_1_6(A2,A1,B)	q12
chr1	130905547	130906002	OP912406.2	-	hsat2_1_6(A2,A1,B)	q12
chr1	130907323	130907778	OP912406.2	-	hsat2_1_6(A2,A1,B)	q12
chr1	130909099	130909554	OP912406.2	-	hsat2_1_6(A2,A1,B)	q12
chr1	130910875	130911330	OP912406.2	-	hsat2_1_6(A2,A1,B)	q12
chr1	130912651	130913106	OP912406.2	-	hsat2_1_6(A2,A1,B)	q12
chr1	130914427	130914882	OP912406.2	-	hsat2_1_6(A2,A1,B)	q12
chr1	130916203	130916658	OP912406.2	-	hsat2_1_6(A2,A1,B)	q12
chr1	130918447	130918902	OP912406.2	-	hsat2_1_6(A2,A1,B)	q12
chr1	130920223	130920678	OP912406.2	-	hsat2_1_6(A2,A1,B)	q12
chr1	130921999	130922454	OP912406.2	-	hsat2_1_6(A2,A1,B)	q12
chr1	130923307	130923762	OP912406.2	-	hsat2_1_6(A2,A1,B)	q12
chr1	130925083	130925538	OP912406.2	-	hsat2_1_6(A2,A1,B)	q12
chr1	130926859	130927314	OP912406.2	-	hsat2_1_6(A2,A1,B)	q12
chr1	130928635	130929088	OP912406.2	-	hsat2_1_6(A2,A1,B)	q12
chr1	130929941	130930396	OP912406.2	-	hsat2_1_6(A2,A1,B)	q12
chr1	130931717	130932172	OP912406.2	-	hsat2_1_6(A2,A1,B)	q12
chr1	130933493	130933948	OP912406.2	-	hsat2_1_6(A2,A1,B)	q12
chr1	130935269	130935722	OP912406.2	-	hsat2_1_6(A2,A1,B)	q12
chr1	130937017	130937455	OP912406.2	-	hsat2_1_6(A2,A1,B)	q12
chr1	130939065	130939520	OP912406.2	-	hsat2_1_6(A2,A1,B)	q12
chr1	130940841	130941296	OP912406.2	-	hsat2_1_6(A2,A1,B)	q12
chr1	130942556	130942997	OP912406.2	-	hsat2_1_6(A2,A1,B)	q12
chr1	130944294	130944749	OP912406.2	-	hsat2_1_6(A2,A1,B)	q12
chr1	130945541	130945982	OP912406.2	-	hsat2_1_6(A2,A1,B)	q12
chr1	130947280	130947735	OP912406.2	-	hsat2_1_6(A2,A1,B)	q12
chr1	130949056	130949511	OP912406.2	-	hsat2_1_6(A2,A1,B)	q12
chr1	130950364	130950819	OP912406.2	-	hsat2_1_6(A2,A1,B)	q12
chr1	130952140	130952595	OP912406.2	-	hsat2_1_6(A2,A1,B)	q12
chr1	130953448	130953903	OP912406.2	-	hsat2_1_6(A2,A1,B)	q12
chr1	130956434	130956886	OP912406.2	-	hsat2_1_6(A2,A1,B)	q12
chr1	130958210	130958665	OP912406.2	-	hsat2_1_6(A2,A1,B)	q12
chr1	130960453	130960908	OP912406.2	-	hsat2_1_6(A2,A1,B)	q12
chr1	130962229	130962684	OP912406.2	-	hsat2_1_6(A2,A1,B)	q12
chr1	130964005	130964460	OP912406.2	-	hsat2_1_6(A2,A1,B)	q12
chr1	130965781	130966236	OP912406.2	-	hsat2_1_6(A2,A1,B)	q12
chr1	130967553	130968008	OP912406.2	-	hsat2_1_6(A2,A1,B)	q12
chr1	130969330	130969784	OP912406.2	-	hsat2_1_6(A2,A1,B)	q12
chr1	130971101	130971556	OP912406.2	-	hsat2_1_6(A2,A1,B)	q12
chr1	130972877	130973332	OP912406.2	-	hsat2_1_6(A2,A1,B)	q12
chr1	130974653	130975108	OP912406.2	-	hsat2_1_6(A2,A1,B)	q12
chr1	130976429	130976882	OP912406.2	-	hsat2_1_6(A2,A1,B)	q12
chr1	130978203	130978658	OP912406.2	-	hsat2_1_6(A2,A1,B)	q12
chr1	130979979	130980434	OP912406.2	-	hsat2_1_6(A2,A1,B)	q12
chr1	130981755	130982210	OP912406.2	-	hsat2_1_6(A2,A1,B)	q12
chr1	130983531	130983986	OP912406.2	-	hsat2_1_6(A2,A1,B)	q12
chr1	130984388	130984821	OP912406.2	-	hsat2_1_6(A2,A1,B)	q12
chr1	130986140	130986595	OP912406.2	-	hsat2_1_6(A2,A1,B)	q12
chr1	130987917	130988371	OP912406.2	-	hsat2_1_6(A2,A1,B)	q12
chr1	130989688	130990143	OP912406.2	-	hsat2_1_6(A2,A1,B)	q12
chr1	130991464	130991919	OP912406.2	-	hsat2_1_6(A2,A1,B)	q12
chr1	130993240	130993695	OP912406.2	-	hsat2_1_6(A2,A1,B)	q12
chr1	130995016	130995469	OP912406.2	-	hsat2_1_6(A2,A1,B)	q12
chr1	130996790	130997245	OP912406.2	-	hsat2_1_6(A2,A1,B)	q12
chr1	130998566	130999021	OP912406.2	-	hsat2_1_6(A2,A1,B)	q12
chr1	131000342	131000797	OP912406.2	-	hsat2_1_6(A2,A1,B)	q12
chr1	131002118	131002573	OP912406.2	-	hsat2_1_6(A2,A1,B)	q12
chr1	131002975	131003408	OP912406.2	-	hsat2_1_6(A2,A1,B)	q12
chr1	131005346	131005801	OP912406.2	-	hsat2_1_6(A2,A1,B)	q12
chr1	131007122	131007577	OP912406.2	-	hsat2_1_6(A2,A1,B)	q12
chr1	131008898	131009353	OP912406.2	-	hsat2_1_6(A2,A1,B)	q12
chr1	131010674	131011129	OP912406.2	-	hsat2_1_6(A2,A1,B)	q12
chr1	131012450	131012905	OP912406.2	-	hsat2_1_6(A2,A1,B)	q12
chr1	131014433	131014888	OP912406.2	-	hsat2_1_6(A2,A1,B)	q12
chr1	131016209	131016664	OP912406.2	-	hsat2_1_6(A2,A1,B)	q12
chr1	131017985	131018440	OP912406.2	-	hsat2_1_6(A2,A1,B)	q12
chr1	131019761	131020216	OP912406.2	-	hsat2_1_6(A2,A1,B)	q12
chr1	131020618	131021051	OP912406.2	-	hsat2_1_6(A2,A1,B)	q12
chr1	131022989	131023444	OP912406.2	-	hsat2_1_6(A2,A1,B)	q12
chr1	131024765	131025220	OP912406.2	-	hsat2_1_6(A2,A1,B)	q12
chr1	131026541	131026996	OP912406.2	-	hsat2_1_6(A2,A1,B)	q12
chr1	131028317	131028772	OP912406.2	-	hsat2_1_6(A2,A1,B)	q12
chr1	131030093	131030548	OP912406.2	-	hsat2_1_6(A2,A1,B)	q12
chr1	131031869	131032324	OP912406.2	-	hsat2_1_6(A2,A1,B)	q12
chr1	131033645	131034100	OP912406.2	-	hsat2_1_6(A2,A1,B)	q12
chr1	131035421	131035876	OP912406.2	-	hsat2_1_6(A2,A1,B)	q12
chr1	131037197	131037652	OP912406.2	-	hsat2_1_6(A2,A1,B)	q12
chr1	131038973	131039428	OP912406.2	-	hsat2_1_6(A2,A1,B)	q12
chr1	131040281	131040736	OP912406.2	-	hsat2_1_6(A2,A1,B)	q12
chr1	131041589	131042044	OP912406.2	-	hsat2_1_6(A2,A1,B)	q12
chr1	131043365	131043820	OP912406.2	-	hsat2_1_6(A2,A1,B)	q12
chr1	131045141	131045596	OP912406.2	-	hsat2_1_6(A2,A1,B)	q12
chr1	131046916	131047371	OP912406.2	-	hsat2_1_6(A2,A1,B)	q12
chr1	131048692	131049147	OP912406.2	-	hsat2_1_6(A2,A1,B)	q12
chr1	131050468	131050923	OP912406.2	-	hsat2_1_6(A2,A1,B)	q12
chr1	131052244	131052699	OP912406.2	-	hsat2_1_6(A2,A1,B)	q12
chr1	131054020	131054475	OP912406.2	-	hsat2_1_6(A2,A1,B)	q12
chr1	131055796	131056251	OP912406.2	-	hsat2_1_6(A2,A1,B)	q12
chr1	131057572	131058027	OP912406.2	-	hsat2_1_6(A2,A1,B)	q12
chr1	131059790	131060245	OP912406.2	-	hsat2_1_6(A2,A1,B)	q12
chr1	131061098	131061553	OP912406.2	-	hsat2_1_6(A2,A1,B)	q12
chr1	131062874	131063329	OP912406.2	-	hsat2_1_6(A2,A1,B)	q12
chr1	131064649	131065104	OP912406.2	-	hsat2_1_6(A2,A1,B)	q12
chr1	131066867	131067322	OP912406.2	-	hsat2_1_6(A2,A1,B)	q12
chr1	131068642	131069097	OP912406.2	-	hsat2_1_6(A2,A1,B)	q12
chr1	131070860	131071315	OP912406.2	-	hsat2_1_6(A2,A1,B)	q12
chr1	131072168	131072623	OP912406.2	-	hsat2_1_6(A2,A1,B)	q12
chr1	131074412	131074867	OP912406.2	-	hsat2_1_6(A2,A1,B)	q12
chr1	131076187	131076642	OP912406.2	-	hsat2_1_6(A2,A1,B)	q12
chr1	131077495	131077950	OP912406.2	-	hsat2_1_6(A2,A1,B)	q12
chr1	131078803	131079258	OP912406.2	-	hsat2_1_6(A2,A1,B)	q12
chr1	131080111	131080566	OP912406.2	-	hsat2_1_6(A2,A1,B)	q12
chr1	131081418	131081873	OP912406.2	-	hsat2_1_6(A2,A1,B)	q12
chr1	131082726	131083181	OP912406.2	-	hsat2_1_6(A2,A1,B)	q12
chr1	131084034	131084489	OP912406.2	-	hsat2_1_6(A2,A1,B)	q12
chr1	131085342	131085797	OP912406.2	-	hsat2_1_6(A2,A1,B)	q12
chr1	131086650	131087105	OP912406.2	-	hsat2_1_6(A2,A1,B)	q12
chr1	131087958	131088413	OP912406.2	-	hsat2_1_6(A2,A1,B)	q12
chr1	131089266	131089721	OP912406.2	-	hsat2_1_6(A2,A1,B)	q12
chr1	131090574	131091029	OP912406.2	-	hsat2_1_6(A2,A1,B)	q12
chr1	131092327	131092782	OP912406.2	-	hsat2_1_6(A2,A1,B)	q12
chr1	131094571	131095026	OP912406.2	-	hsat2_1_6(A2,A1,B)	q12
chr1	131096347	131096802	OP912406.2	-	hsat2_1_6(A2,A1,B)	q12
chr1	131098123	131098578	OP912406.2	-	hsat2_1_6(A2,A1,B)	q12
chr1	131099899	131100354	OP912406.2	-	hsat2_1_6(A2,A1,B)	q12
chr1	131102143	131102598	OP912406.2	-	hsat2_1_6(A2,A1,B)	q12
chr1	131103919	131104374	OP912406.2	-	hsat2_1_6(A2,A1,B)	q12
chr1	131105695	131106150	OP912406.2	-	hsat2_1_6(A2,A1,B)	q12
chr1	131107471	131107926	OP912406.2	-	hsat2_1_6(A2,A1,B)	q12
chr1	131109247	131109702	OP912406.2	-	hsat2_1_6(A2,A1,B)	q12
chr1	131111024	131111479	OP912406.2	-	hsat2_1_6(A2,A1,B)	q12
chr1	131112800	131113255	OP912406.2	-	hsat2_1_6(A2,A1,B)	q12
chr1	131115018	131115473	OP912406.2	-	hsat2_1_6(A2,A1,B)	q12
chr1	131117236	131117691	OP912406.2	-	hsat2_1_6(A2,A1,B)	q12
chr1	131119012	131119467	OP912406.2	-	hsat2_1_6(A2,A1,B)	q12
chr1	131120788	131121243	OP912406.2	-	hsat2_1_6(A2,A1,B)	q12
chr1	131123006	131123461	OP912406.2	-	hsat2_1_6(A2,A1,B)	q12
chr1	131125224	131125679	OP912406.2	-	hsat2_1_6(A2,A1,B)	q12
chr1	131127419	131127874	OP912406.2	-	hsat2_1_6(A2,A1,B)	q12
chr1	131130105	131130560	OP912406.2	-	hsat2_1_6(A2,A1,B)	q12
chr1	131132028	131132483	OP912406.2	-	hsat2_1_6(A2,A1,B)	q12
chr1	131133974	131134415	OP912406.2	-	hsat2_1_6(A2,A1,B)	q12
chr1	131135414	131135869	OP912406.2	-	hsat2_1_6(A2,A1,B)	q12
chr1	131137195	131137650	OP912406.2	-	hsat2_1_6(A2,A1,B)	q12
chr1	131139413	131139868	OP912406.2	-	hsat2_1_6(A2,A1,B)	q12
chr1	131140721	131141176	OP912406.2	-	hsat2_1_6(A2,A1,B)	q12
chr1	131142487	131142942	OP912406.2	-	hsat2_1_6(A2,A1,B)	q12
chr1	131143794	131144249	OP912406.2	-	hsat2_1_6(A2,A1,B)	q12
chr1	131145569	131146024	OP912406.2	-	hsat2_1_6(A2,A1,B)	q12
chr1	131147345	131147800	OP912406.2	-	hsat2_1_6(A2,A1,B)	q12
chr1	131148696	131149127	OP912406.2	-	hsat2_1_6(A2,A1,B)	q12
chr1	131150448	131150903	OP912406.2	-	hsat2_1_6(A2,A1,B)	q12
chr1	131152224	131152679	OP912406.2	-	hsat2_1_6(A2,A1,B)	q12
chr1	131154147	131154602	OP912406.2	-	hsat2_1_6(A2,A1,B)	q12
chr1	131155928	131156383	OP912406.2	-	hsat2_1_6(A2,A1,B)	q12
chr1	131157694	131158149	OP912406.2	-	hsat2_1_6(A2,A1,B)	q12
chr1	131159001	131159456	OP912406.2	-	hsat2_1_6(A2,A1,B)	q12
chr1	131160776	131161231	OP912406.2	-	hsat2_1_6(A2,A1,B)	q12
chr1	131162552	131163007	OP912406.2	-	hsat2_1_6(A2,A1,B)	q12
chr1	131163903	131164334	OP912406.2	-	hsat2_1_6(A2,A1,B)	q12
chr1	131165655	131166110	OP912406.2	-	hsat2_1_6(A2,A1,B)	q12
chr1	131167431	131167886	OP912406.2	-	hsat2_1_6(A2,A1,B)	q12
chr1	131169207	131169662	OP912406.2	-	hsat2_1_6(A2,A1,B)	q12
chr1	131170985	131171438	OP912406.2	-	hsat2_1_6(A2,A1,B)	q12
chr1	131172759	131173214	OP912406.2	-	hsat2_1_6(A2,A1,B)	q12
chr1	131174535	131174990	OP912406.2	-	hsat2_1_6(A2,A1,B)	q12
chr1	131176311	131176766	OP912406.2	-	hsat2_1_6(A2,A1,B)	q12
chr1	131178089	131178542	OP912406.2	-	hsat2_1_6(A2,A1,B)	q12
chr1	131181989	131182444	OP912406.2	-	hsat2_1_6(A2,A1,B)	q12
chr1	131183767	131184220	OP912406.2	-	hsat2_1_6(A2,A1,B)	q12
chr1	131186604	131187059	OP912406.2	-	hsat2_1_6(A2,A1,B)	q12
chr1	131188380	131188835	OP912406.2	-	hsat2_1_6(A2,A1,B)	q12
chr1	131190156	131190611	OP912406.2	-	hsat2_1_6(A2,A1,B)	q12
chr1	131191934	131192387	OP912406.2	-	hsat2_1_6(A2,A1,B)	q12
chr1	131194303	131194758	OP912406.2	-	hsat2_1_6(A2,A1,B)	q12
chr1	131196671	131197126	OP912406.2	-	hsat2_1_6(A2,A1,B)	q12
chr1	131198447	131198902	OP912406.2	-	hsat2_1_6(A2,A1,B)	q12
chr1	131200219	131200674	OP912406.2	-	hsat2_1_6(A2,A1,B)	q12
chr1	131201995	131202450	OP912406.2	-	hsat2_1_6(A2,A1,B)	q12
chr1	131203152	131203583	OP912406.2	-	hsat2_1_6(A2,A1,B)	q12
chr1	131204904	131205357	OP912406.2	-	hsat2_1_6(A2,A1,B)	q12
chr1	131206678	131207133	OP912406.2	-	hsat2_1_6(A2,A1,B)	q12
chr1	131208454	131208909	OP912406.2	-	hsat2_1_6(A2,A1,B)	q12
chr1	131210357	131210812	OP912406.2	-	hsat2_1_6(A2,A1,B)	q12
chr1	131212725	131213180	OP912406.2	-	hsat2_1_6(A2,A1,B)	q12
chr1	131214501	131214956	OP912406.2	-	hsat2_1_6(A2,A1,B)	q12
chr1	131216277	131216732	OP912406.2	-	hsat2_1_6(A2,A1,B)	q12
chr1	131218521	131218976	OP912406.2	-	hsat2_1_6(A2,A1,B)	q12
chr1	131220297	131220752	OP912406.2	-	hsat2_1_6(A2,A1,B)	q12
chr1	131222073	131222528	OP912406.2	-	hsat2_1_6(A2,A1,B)	q12
chr1	131223849	131224300	OP912406.2	-	hsat2_1_6(A2,A1,B)	q12
chr1	131225621	131226076	OP912406.2	-	hsat2_1_6(A2,A1,B)	q12
chr1	131227397	131227852	OP912406.2	-	hsat2_1_6(A2,A1,B)	q12
chr1	131229173	131229628	OP912406.2	-	hsat2_1_6(A2,A1,B)	q12
chr1	131230949	131231404	OP912406.2	-	hsat2_1_6(A2,A1,B)	q12
chr1	131232725	131233180	OP912406.2	-	hsat2_1_6(A2,A1,B)	q12
chr1	131234501	131234956	OP912406.2	-	hsat2_1_6(A2,A1,B)	q12
chr1	131236277	131236732	OP912406.2	-	hsat2_1_6(A2,A1,B)	q12
chr1	131238053	131238508	OP912406.2	-	hsat2_1_6(A2,A1,B)	q12
chr1	131239829	131240284	OP912406.2	-	hsat2_1_6(A2,A1,B)	q12
chr1	131241605	131242060	OP912406.2	-	hsat2_1_6(A2,A1,B)	q12
chr1	131243381	131243836	OP912406.2	-	hsat2_1_6(A2,A1,B)	q12
chr1	131245157	131245612	OP912406.2	-	hsat2_1_6(A2,A1,B)	q12
chr1	131246933	131247388	OP912406.2	-	hsat2_1_6(A2,A1,B)	q12
chr1	131248709	131249164	OP912406.2	-	hsat2_1_6(A2,A1,B)	q12
chr1	131250485	131250940	OP912406.2	-	hsat2_1_6(A2,A1,B)	q12
chr1	131252260	131252715	OP912406.2	-	hsat2_1_6(A2,A1,B)	q12
chr1	131254036	131254491	OP912406.2	-	hsat2_1_6(A2,A1,B)	q12
chr1	131255812	131256267	OP912406.2	-	hsat2_1_6(A2,A1,B)	q12
chr1	131257588	131258043	OP912406.2	-	hsat2_1_6(A2,A1,B)	q12
chr1	131259364	131259819	OP912406.2	-	hsat2_1_6(A2,A1,B)	q12
chr1	131261140	131261595	OP912406.2	-	hsat2_1_6(A2,A1,B)	q12
chr1	131262916	131263371	OP912406.2	-	hsat2_1_6(A2,A1,B)	q12
chr1	131264692	131265147	OP912406.2	-	hsat2_1_6(A2,A1,B)	q12
chr1	131266468	131266923	OP912406.2	-	hsat2_1_6(A2,A1,B)	q12
chr1	131268249	131268704	OP912406.2	-	hsat2_1_6(A2,A1,B)	q12
chr1	131270025	131270480	OP912406.2	-	hsat2_1_6(A2,A1,B)	q12
chr1	131271801	131272256	OP912406.2	-	hsat2_1_6(A2,A1,B)	q12
chr1	131273577	131274032	OP912406.2	-	hsat2_1_6(A2,A1,B)	q12
chr1	131275353	131275808	OP912406.2	-	hsat2_1_6(A2,A1,B)	q12
chr1	131277129	131277584	OP912406.2	-	hsat2_1_6(A2,A1,B)	q12
chr1	131278910	131279365	OP912406.2	-	hsat2_1_6(A2,A1,B)	q12
chr1	131280686	131281141	OP912406.2	-	hsat2_1_6(A2,A1,B)	q12
chr1	131282462	131282917	OP912406.2	-	hsat2_1_6(A2,A1,B)	q12
chr1	131284238	131284693	OP912406.2	-	hsat2_1_6(A2,A1,B)	q12
chr1	131285546	131286001	OP912406.2	-	hsat2_1_6(A2,A1,B)	q12
chr1	131287322	131287777	OP912406.2	-	hsat2_1_6(A2,A1,B)	q12
chr1	131289098	131289553	OP912406.2	-	hsat2_1_6(A2,A1,B)	q12
chr1	131290874	131291329	OP912406.2	-	hsat2_1_6(A2,A1,B)	q12
chr1	131292650	131293105	OP912406.2	-	hsat2_1_6(A2,A1,B)	q12
chr1	131294426	131294881	OP912406.2	-	hsat2_1_6(A2,A1,B)	q12
chr1	131296202	131296657	OP912406.2	-	hsat2_1_6(A2,A1,B)	q12
chr1	131297983	131298438	OP912406.2	-	hsat2_1_6(A2,A1,B)	q12
chr1	131299759	131300214	OP912406.2	-	hsat2_1_6(A2,A1,B)	q12
chr1	131302150	131302602	OP912406.2	-	hsat2_1_6(A2,A1,B)	q12
chr1	131303926	131304381	OP912406.2	-	hsat2_1_6(A2,A1,B)	q12
chr1	131305702	131306157	OP912406.2	-	hsat2_1_6(A2,A1,B)	q12
chr1	131307478	131307933	OP912406.2	-	hsat2_1_6(A2,A1,B)	q12
chr1	131309254	131309709	OP912406.2	-	hsat2_1_6(A2,A1,B)	q12
chr1	131311030	131311485	OP912406.2	-	hsat2_1_6(A2,A1,B)	q12
chr1	131312806	131313261	OP912406.2	-	hsat2_1_6(A2,A1,B)	q12
chr1	131314582	131315037	OP912406.2	-	hsat2_1_6(A2,A1,B)	q12
chr1	131316358	131316813	OP912406.2	-	hsat2_1_6(A2,A1,B)	q12
chr1	131318134	131318589	OP912406.2	-	hsat2_1_6(A2,A1,B)	q12
chr1	131320525	131320980	OP912406.2	-	hsat2_1_6(A2,A1,B)	q12
chr1	131322301	131322753	OP912406.2	-	hsat2_1_6(A2,A1,B)	q12
chr1	131324074	131324529	OP912406.2	-	hsat2_1_6(A2,A1,B)	q12
chr1	131325850	131326305	OP912406.2	-	hsat2_1_6(A2,A1,B)	q12
chr1	131327626	131328081	OP912406.2	-	hsat2_1_6(A2,A1,B)	q12
chr1	131329402	131329857	OP912406.2	-	hsat2_1_6(A2,A1,B)	q12
chr1	131331178	131331633	OP912406.2	-	hsat2_1_6(A2,A1,B)	q12
chr1	131332954	131333409	OP912406.2	-	hsat2_1_6(A2,A1,B)	q12
chr1	131334730	131335185	OP912406.2	-	hsat2_1_6(A2,A1,B)	q12
chr1	131336508	131336961	OP912406.2	-	hsat2_1_6(A2,A1,B)	q12
chr1	131338877	131339332	OP912406.2	-	hsat2_1_6(A2,A1,B)	q12
chr1	131341245	131341700	OP912406.2	-	hsat2_1_6(A2,A1,B)	q12
chr1	131343021	131343476	OP912406.2	-	hsat2_1_6(A2,A1,B)	q12
chr1	131344793	131345248	OP912406.2	-	hsat2_1_6(A2,A1,B)	q12
chr1	131346101	131346556	OP912406.2	-	hsat2_1_6(A2,A1,B)	q12
chr1	131347877	131348332	OP912406.2	-	hsat2_1_6(A2,A1,B)	q12
chr1	131349653	131350108	OP912406.2	-	hsat2_1_6(A2,A1,B)	q12
chr1	131351429	131351884	OP912406.2	-	hsat2_1_6(A2,A1,B)	q12
chr1	131353205	131353658	OP912406.2	-	hsat2_1_6(A2,A1,B)	q12
chr1	131354979	131355434	OP912406.2	-	hsat2_1_6(A2,A1,B)	q12
chr1	131356755	131357210	OP912406.2	-	hsat2_1_6(A2,A1,B)	q12
chr1	131359741	131360196	OP912406.2	-	hsat2_1_6(A2,A1,B)	q12
chr1	131361517	131361972	OP912406.2	-	hsat2_1_6(A2,A1,B)	q12
chr1	131363293	131363748	OP912406.2	-	hsat2_1_6(A2,A1,B)	q12
chr1	131365069	131365524	OP912406.2	-	hsat2_1_6(A2,A1,B)	q12
chr1	131366845	131367300	OP912406.2	-	hsat2_1_6(A2,A1,B)	q12
chr1	131368621	131369076	OP912406.2	-	hsat2_1_6(A2,A1,B)	q12
chr1	131371067	131371522	OP912406.2	-	hsat2_1_6(A2,A1,B)	q12
chr1	131372590	131373021	OP912406.2	-	hsat2_1_6(A2,A1,B)	q12
chr1	131372843	131373298	OP912406.2	-	hsat2_1_6(A2,A1,B)	q12
chr1	131374151	131374606	OP912406.2	-	hsat2_1_6(A2,A1,B)	q12
chr1	131375927	131376382	OP912406.2	-	hsat2_1_6(A2,A1,B)	q12
chr1	131377703	131378158	OP912406.2	-	hsat2_1_6(A2,A1,B)	q12
chr1	131379469	131379924	OP912406.2	-	hsat2_1_6(A2,A1,B)	q12
chr1	131381245	131381700	OP912406.2	-	hsat2_1_6(A2,A1,B)	q12
chr1	131382553	131383008	OP912406.2	-	hsat2_1_6(A2,A1,B)	q12
chr1	131384352	131384807	OP912406.2	-	hsat2_1_6(A2,A1,B)	q12
chr1	131385660	131386115	OP912406.2	-	hsat2_1_6(A2,A1,B)	q12
chr1	131387459	131387914	OP912406.2	-	hsat2_1_6(A2,A1,B)	q12
chr1	131389235	131389690	OP912406.2	-	hsat2_1_6(A2,A1,B)	q12
chr1	131391011	131391466	OP912406.2	-	hsat2_1_6(A2,A1,B)	q12
chr1	131392787	131393242	OP912406.2	-	hsat2_1_6(A2,A1,B)	q12
chr1	131394563	131395018	OP912406.2	-	hsat2_1_6(A2,A1,B)	q12
chr1	131396336	131396791	OP912406.2	-	hsat2_1_6(A2,A1,B)	q12
chr1	131397644	131398099	OP912406.2	-	hsat2_1_6(A2,A1,B)	q12
chr1	131399443	131399898	OP912406.2	-	hsat2_1_6(A2,A1,B)	q12
chr1	131401219	131401674	OP912406.2	-	hsat2_1_6(A2,A1,B)	q12
chr1	131402519	131402952	OP912406.2	-	hsat2_1_6(A2,A1,B)	q12
chr1	131404296	131404751	OP912406.2	-	hsat2_1_6(A2,A1,B)	q12
chr1	131406072	131406527	OP912406.2	-	hsat2_1_6(A2,A1,B)	q12
chr1	131407380	131407835	OP912406.2	-	hsat2_1_6(A2,A1,B)	q12
chr1	131408688	131409143	OP912406.2	-	hsat2_1_6(A2,A1,B)	q12
chr1	131410464	131410919	OP912406.2	-	hsat2_1_6(A2,A1,B)	q12
chr1	131412240	131412695	OP912406.2	-	hsat2_1_6(A2,A1,B)	q12
chr1	131414016	131414471	OP912406.2	-	hsat2_1_6(A2,A1,B)	q12
chr1	131415792	131416247	OP912406.2	-	hsat2_1_6(A2,A1,B)	q12
chr1	131417568	131418023	OP912406.2	-	hsat2_1_6(A2,A1,B)	q12
chr1	131419344	131419799	OP912406.2	-	hsat2_1_6(A2,A1,B)	q12
chr1	131421120	131421575	OP912406.2	-	hsat2_1_6(A2,A1,B)	q12
chr1	131422896	131423351	OP912406.2	-	hsat2_1_6(A2,A1,B)	q12
chr1	131424672	131425127	OP912406.2	-	hsat2_1_6(A2,A1,B)	q12
chr1	131426448	131426903	OP912406.2	-	hsat2_1_6(A2,A1,B)	q12
chr1	131428224	131428679	OP912406.2	-	hsat2_1_6(A2,A1,B)	q12
chr1	131430000	131430455	OP912406.2	-	hsat2_1_6(A2,A1,B)	q12
chr1	131431776	131432231	OP912406.2	-	hsat2_1_6(A2,A1,B)	q12
chr1	131433552	131434007	OP912406.2	-	hsat2_1_6(A2,A1,B)	q12
chr1	131435328	131435766	OP912406.2	-	hsat2_1_6(A2,A1,B)	q12
chr1	131437081	131437536	OP912406.2	-	hsat2_1_6(A2,A1,B)	q12
chr1	131438857	131439312	OP912406.2	-	hsat2_1_6(A2,A1,B)	q12
chr1	131440633	131441088	OP912406.2	-	hsat2_1_6(A2,A1,B)	q12
chr1	131442409	131442864	OP912406.2	-	hsat2_1_6(A2,A1,B)	q12
chr1	131444185	131444623	OP912406.2	-	hsat2_1_6(A2,A1,B)	q12
chr1	131445938	131446393	OP912406.2	-	hsat2_1_6(A2,A1,B)	q12
chr1	131447714	131448169	OP912406.2	-	hsat2_1_6(A2,A1,B)	q12
chr1	131449490	131449945	OP912406.2	-	hsat2_1_6(A2,A1,B)	q12
chr1	131451708	131452163	OP912406.2	-	hsat2_1_6(A2,A1,B)	q12
chr1	131453926	131454381	OP912406.2	-	hsat2_1_6(A2,A1,B)	q12
chr1	131455702	131456157	OP912406.2	-	hsat2_1_6(A2,A1,B)	q12
chr1	131457478	131457933	OP912406.2	-	hsat2_1_6(A2,A1,B)	q12
chr1	131459696	131460151	OP912406.2	-	hsat2_1_6(A2,A1,B)	q12
chr1	131462382	131462837	OP912406.2	-	hsat2_1_6(A2,A1,B)	q12
chr1	131464577	131465032	OP912406.2	-	hsat2_1_6(A2,A1,B)	q12
chr1	131467263	131467718	OP912406.2	-	hsat2_1_6(A2,A1,B)	q12
chr1	131469186	131469641	OP912406.2	-	hsat2_1_6(A2,A1,B)	q12
chr1	131471132	131471573	OP912406.2	-	hsat2_1_6(A2,A1,B)	q12
chr1	131472572	131473027	OP912406.2	-	hsat2_1_6(A2,A1,B)	q12
chr1	131474348	131474803	OP912406.2	-	hsat2_1_6(A2,A1,B)	q12
chr1	131476566	131477021	OP912406.2	-	hsat2_1_6(A2,A1,B)	q12
chr1	131477874	131478329	OP912406.2	-	hsat2_1_6(A2,A1,B)	q12
chr1	131479640	131480095	OP912406.2	-	hsat2_1_6(A2,A1,B)	q12
chr1	131480947	131481402	OP912406.2	-	hsat2_1_6(A2,A1,B)	q12
chr1	131482874	131483329	OP912406.2	-	hsat2_1_6(A2,A1,B)	q12
chr1	131484650	131485105	OP912406.2	-	hsat2_1_6(A2,A1,B)	q12
chr1	131486001	131486432	OP912406.2	-	hsat2_1_6(A2,A1,B)	q12
chr1	131487753	131488208	OP912406.2	-	hsat2_1_6(A2,A1,B)	q12
chr1	131489529	131489984	OP912406.2	-	hsat2_1_6(A2,A1,B)	q12
chr1	131491452	131491907	OP912406.2	-	hsat2_1_6(A2,A1,B)	q12
chr1	131493233	131493688	OP912406.2	-	hsat2_1_6(A2,A1,B)	q12
chr1	131495451	131495906	OP912406.2	-	hsat2_1_6(A2,A1,B)	q12
chr1	131496759	131497214	OP912406.2	-	hsat2_1_6(A2,A1,B)	q12
chr1	131498525	131498980	OP912406.2	-	hsat2_1_6(A2,A1,B)	q12
chr1	131499832	131500287	OP912406.2	-	hsat2_1_6(A2,A1,B)	q12
chr1	131501607	131502062	OP912406.2	-	hsat2_1_6(A2,A1,B)	q12
chr1	131503383	131503838	OP912406.2	-	hsat2_1_6(A2,A1,B)	q12
chr1	131504734	131505165	OP912406.2	-	hsat2_1_6(A2,A1,B)	q12
chr1	131506486	131506941	OP912406.2	-	hsat2_1_6(A2,A1,B)	q12
chr1	131508262	131508717	OP912406.2	-	hsat2_1_6(A2,A1,B)	q12
chr1	131510038	131510493	OP912406.2	-	hsat2_1_6(A2,A1,B)	q12
chr1	131511816	131512269	OP912406.2	-	hsat2_1_6(A2,A1,B)	q12
chr1	131513590	131514045	OP912406.2	-	hsat2_1_6(A2,A1,B)	q12
chr1	131515366	131515821	OP912406.2	-	hsat2_1_6(A2,A1,B)	q12
chr1	131517144	131517597	OP912406.2	-	hsat2_1_6(A2,A1,B)	q12
chr1	131518918	131519373	OP912406.2	-	hsat2_1_6(A2,A1,B)	q12
chr1	131520694	131521149	OP912406.2	-	hsat2_1_6(A2,A1,B)	q12
chr1	131523533	131523988	OP912406.2	-	hsat2_1_6(A2,A1,B)	q12
chr1	131525311	131525764	OP912406.2	-	hsat2_1_6(A2,A1,B)	q12
chr1	131529211	131529666	OP912406.2	-	hsat2_1_6(A2,A1,B)	q12
chr1	131530989	131531442	OP912406.2	-	hsat2_1_6(A2,A1,B)	q12
chr1	131533825	131534280	OP912406.2	-	hsat2_1_6(A2,A1,B)	q12
chr1	131535601	131536056	OP912406.2	-	hsat2_1_6(A2,A1,B)	q12
chr1	131537377	131537832	OP912406.2	-	hsat2_1_6(A2,A1,B)	q12
chr1	131539155	131539608	OP912406.2	-	hsat2_1_6(A2,A1,B)	q12
chr1	131541524	131541979	OP912406.2	-	hsat2_1_6(A2,A1,B)	q12
chr1	131543892	131544347	OP912406.2	-	hsat2_1_6(A2,A1,B)	q12
chr1	131545668	131546123	OP912406.2	-	hsat2_1_6(A2,A1,B)	q12
chr1	131547440	131547895	OP912406.2	-	hsat2_1_6(A2,A1,B)	q12
chr1	131549216	131549671	OP912406.2	-	hsat2_1_6(A2,A1,B)	q12
chr1	131550373	131550804	OP912406.2	-	hsat2_1_6(A2,A1,B)	q12
chr1	131552125	131552578	OP912406.2	-	hsat2_1_6(A2,A1,B)	q12
chr1	131553899	131554354	OP912406.2	-	hsat2_1_6(A2,A1,B)	q12
chr1	131555675	131556130	OP912406.2	-	hsat2_1_6(A2,A1,B)	q12
chr1	131557578	131558033	OP912406.2	-	hsat2_1_6(A2,A1,B)	q12
chr1	131559946	131560401	OP912406.2	-	hsat2_1_6(A2,A1,B)	q12
chr1	131561722	131562177	OP912406.2	-	hsat2_1_6(A2,A1,B)	q12
chr1	131563498	131563953	OP912406.2	-	hsat2_1_6(A2,A1,B)	q12
chr1	131565274	131565729	OP912406.2	-	hsat2_1_6(A2,A1,B)	q12
chr1	131567720	131568175	OP912406.2	-	hsat2_1_6(A2,A1,B)	q12
chr1	131569496	131569951	OP912406.2	-	hsat2_1_6(A2,A1,B)	q12
chr1	131571272	131571727	OP912406.2	-	hsat2_1_6(A2,A1,B)	q12
chr1	131573718	131574173	OP912406.2	-	hsat2_1_6(A2,A1,B)	q12
chr1	131575494	131575949	OP912406.2	-	hsat2_1_6(A2,A1,B)	q12
chr1	131577270	131577725	OP912406.2	-	hsat2_1_6(A2,A1,B)	q12
chr1	131579046	131579501	OP912406.2	-	hsat2_1_6(A2,A1,B)	q12
chr1	131580822	131581277	OP912406.2	-	hsat2_1_6(A2,A1,B)	q12
chr1	131582598	131583053	OP912406.2	-	hsat2_1_6(A2,A1,B)	q12
chr1	131584374	131584829	OP912406.2	-	hsat2_1_6(A2,A1,B)	q12
chr1	131586150	131586605	OP912406.2	-	hsat2_1_6(A2,A1,B)	q12
chr1	131587926	131588381	OP912406.2	-	hsat2_1_6(A2,A1,B)	q12
chr1	131589702	131590157	OP912406.2	-	hsat2_1_6(A2,A1,B)	q12
chr1	131591478	131591933	OP912406.2	-	hsat2_1_6(A2,A1,B)	q12
chr1	131593254	131593709	OP912406.2	-	hsat2_1_6(A2,A1,B)	q12
chr1	131595030	131595485	OP912406.2	-	hsat2_1_6(A2,A1,B)	q12
chr1	131596806	131597261	OP912406.2	-	hsat2_1_6(A2,A1,B)	q12
chr1	131598582	131599037	OP912406.2	-	hsat2_1_6(A2,A1,B)	q12
chr1	131600358	131600813	OP912406.2	-	hsat2_1_6(A2,A1,B)	q12
chr1	131602134	131602589	OP912406.2	-	hsat2_1_6(A2,A1,B)	q12
chr1	131603910	131604365	OP912406.2	-	hsat2_1_6(A2,A1,B)	q12
chr1	131605686	131606137	OP912406.2	-	hsat2_1_6(A2,A1,B)	q12
chr1	131607458	131607913	OP912406.2	-	hsat2_1_6(A2,A1,B)	q12
chr1	131609234	131609689	OP912406.2	-	hsat2_1_6(A2,A1,B)	q12
chr1	131611010	131611465	OP912406.2	-	hsat2_1_6(A2,A1,B)	q12
chr1	131612786	131613241	OP912406.2	-	hsat2_1_6(A2,A1,B)	q12
chr1	131614562	131615017	OP912406.2	-	hsat2_1_6(A2,A1,B)	q12
chr1	131616338	131616793	OP912406.2	-	hsat2_1_6(A2,A1,B)	q12
chr1	131618114	131618569	OP912406.2	-	hsat2_1_6(A2,A1,B)	q12
chr1	131619890	131620345	OP912406.2	-	hsat2_1_6(A2,A1,B)	q12
chr1	131621666	131622121	OP912406.2	-	hsat2_1_6(A2,A1,B)	q12
chr1	131623442	131623897	OP912406.2	-	hsat2_1_6(A2,A1,B)	q12
chr1	131625218	131625673	OP912406.2	-	hsat2_1_6(A2,A1,B)	q12
chr1	131626994	131627449	OP912406.2	-	hsat2_1_6(A2,A1,B)	q12
chr1	131628770	131629225	OP912406.2	-	hsat2_1_6(A2,A1,B)	q12
chr1	131630546	131631001	OP912406.2	-	hsat2_1_6(A2,A1,B)	q12
chr1	131632321	131632776	OP912406.2	-	hsat2_1_6(A2,A1,B)	q12
chr1	131634097	131634552	OP912406.2	-	hsat2_1_6(A2,A1,B)	q12
chr1	131635873	131636328	OP912406.2	-	hsat2_1_6(A2,A1,B)	q12
[truncated: 10,313 more rows]
